# Supplementary material for: AAV-mediated gene augmentation therapy of CRB1 patient-derived retinal organoids restores the histological and transcriptional retinal phenotype
Source: Stem Cell Reports. 2023 Apr 20;18(5):1123–37. doi: 10.1016/j.stemcr.2023.03.014 (PMC10202653; doi:10.1016/j.stemcr.2023.03.014)
Supplement: Table S3. Top differentially expressed genes per cluster, related to Figure 2 — Statistically significant log2 fold changes of the expression level of differentially expressed genes in the cluster (pct1) compared with the remaining clusters (pct2). With the defined cell type per cluster. [file mmc2.xlsx]

## Sheet: Top10Markers
p_val	avg_log2FC	pct.1	pct.2	p_val_adj	cluster	gene	CellType
0	3.57971	0.985	0.454	0	0	TF	MGC
0	2.85638	0.827	0.153	0	0	RLBP1	MGC
0	2.70491	0.824	0.202	0	0	PRSS35	MGC
0	2.65347	0.826	0.255	0	0	QDPR	MGC
0	2.64604	0.844	0.197	0	0	CRYM	MGC
0	2.63997	0.982	0.359	0	0	WIF1	MGC
0	2.59326	0.998	0.579	0	0	CRABP1	MGC
0	2.58121	0.912	0.328	0	0	C1orf61	MGC
0	2.48387	0.808	0.179	0	0	F3	MGC
0	2.42947	0.791	0.243	0	0	FRZB	MGC
0	2.95096	0.777	0.165	0	1	ATP1A2	Stromal cells
0	2.86481	0.517	0.08	0	1	CYP1B1	Stromal cells
0	2.80908	0.603	0.051	0	1	CPAMD8	Stromal cells
0	2.65191	0.989	0.641	0	1	PTGDS	Stromal cells
0	2.56709	0.569	0.115	0	1	COL9A1	Stromal cells
0	2.40109	0.529	0.054	0	1	EFEMP1	Stromal cells
0	2.19586	0.615	0.102	0	1	SPARCL1	Stromal cells
0	2.09906	0.525	0.102	0	1	PSAT1	Stromal cells
0	2.0888	0.612	0.154	0	1	COL9A2	Stromal cells
0	2.08785	0.5	0.111	0	1	MFAP4	Stromal cells
0	3.5482	0.869	0.222	0	2	SAG	Rods II
0	3.2587	0.991	0.61	0	2	GNGT1	Rods II
0	3.14962	0.995	0.362	0	2	GNAT1	Rods II
0	2.93785	0.798	0.11	0	2	SMIM40	Rods II
0	2.92602	0.982	0.408	0	2	PDE6G	Rods II
0	2.90084	1	0.541	0	2	ROM1	Rods II
0	2.8632	0.803	0.126	0	2	PDE6A	Rods II
0	2.81452	0.945	0.268	0	2	CABP5	Rods II
0	2.68312	1	0.626	0	2	NRL	Rods II
0	2.6121	0.517	0.059	0	2	CCKBR	Rods II
0	1.78933	0.974	0.644	0	3	NRL	Rods I
0	1.5736	0.922	0.544	0	3	PDC	Rods I
0	1.53127	0.817	0.434	0	3	NEUROD1	Rods I
0	1.52412	0.567	0.328	0	3	GADD45G	Rods I
0	1.50654	0.98	0.729	0	3	RCVRN	Rods I
0	1.49852	0.916	0.493	0	3	RP1	Rods I
0	1.44067	0.561	0.249	0	3	NR2E3	Rods I
0	1.37812	0.935	0.568	0	3	ROM1	Rods I
0	1.36256	0.712	0.322	0	3	CABP5	Rods I
0	1.35105	0.921	0.506	0	3	AIPL1	Rods I
0	4.35845	0.935	0.27	0	4	ARR3	Cones
0	4.26268	0.997	0.618	0	4	PDE6H	Cones
0	3.5389	0.817	0.105	0	4	GUCA1C	Cones
0	3.37382	0.976	0.382	0	4	GUCA1B	Cones
0	3.27196	0.76	0.109	0	4	MYL4	Cones
0	2.67124	0.668	0.029	0	4	GNAT2	Cones
0	2.60576	0.743	0.073	0	4	PEX5L	Cones
0	2.48445	0.949	0.32	0	4	GNGT2	Cones
0	2.35547	0.876	0.23	0	4	CC2D2A	Cones
0	2.35111	0.794	0.172	0	4	MPP4	Cones
6.49558e-214	0.503467	0.846	0.478	1.80298e-209	5	SFRP2	Transient I
4.06316e-189	0.508996	0.826	0.48	1.12781e-184	5	WIF1	Transient I
7.33126e-169	0.389923	0.937	0.657	2.03494e-164	5	CRABP1	Transient I
2.04398e-156	0.380502	0.873	0.558	5.67347e-152	5	SPP1	Transient I
6.73822e-153	0.577011	0.786	0.562	1.87033e-148	5	TF	Transient I
2.05473e-146	0.364472	0.995	0.82	5.70332e-142	5	VIM	Transient I
2.40229e-145	0.490177	0.758	0.463	6.66805e-141	5	DKK3	Transient I
9.98918e-139	0.374638	0.712	0.402	2.7727e-134	5	CP	Transient I
4.18788e-136	0.408934	0.756	0.447	1.16243e-131	5	RDH10	Transient I
2.66424e-135	0.383272	0.887	0.601	7.39513e-131	5	DAPL1	Transient I
0	5.3723	0.529	0.081	0	6	PCP2	Bipolar
0	3.38635	0.635	0.026	0	6	PRDM8	Bipolar
0	3.08328	0.835	0.182	0	6	CADPS	Bipolar
0	2.96069	0.537	0.035	0	6	ZNF804A	Bipolar
0	2.8955	0.518	0.013	0	6	CA10	Bipolar
0	2.73946	0.767	0.156	0	6	NEUROD4	Bipolar
0	2.57259	0.506	0.04	0	6	HPCA	Bipolar
0	2.12343	0.667	0.225	0	6	MAP7	Bipolar
0	2.08036	0.746	0.317	0	6	ANK3	Bipolar
0	2.07802	0.59	0.15	0	6	PROX1	Bipolar
0	4.64806	0.76	0.3	0	7	SERPINF1	RPE
0	4.27737	0.641	0.022	0	7	TYRP1	RPE
0	4.26049	0.496	0.017	0	7	PMEL	RPE
0	4.09161	0.795	0.169	0	7	TIMP3	RPE
0	3.75762	0.731	0.146	0	7	IGFBP7	RPE
0	3.47202	0.547	0.044	0	7	ENPP2	RPE
0	3.37475	0.542	0.026	0	7	TRPM1	RPE
0	3.29652	0.634	0.029	0	7	GPNMB	RPE
0	2.803	0.592	0.071	0	7	GJA1	RPE
0	2.54728	0.575	0.101	0	7	GNG11	RPE
0	4.60641	0.682	0.017	0	8	TOP2A	Proliferating cells
0	4.59369	0.692	0.042	0	8	CENPF	Proliferating cells
0	4.57119	0.722	0.028	0	8	NUSAP1	Proliferating cells
0	3.88662	0.611	0.007	0	8	MKI67	Proliferating cells
0	3.8348	0.675	0.085	0	8	PTTG1	Proliferating cells
0	3.638	0.726	0.02	0	8	PCLAF	Proliferating cells
0	3.61527	0.517	0.008	0	8	UBE2C	Proliferating cells
0	3.2843	0.909	0.368	0	8	HMGB2	Proliferating cells
0	3.22529	0.596	0.007	0	8	BIRC5	Proliferating cells
0	3.16827	0.568	0.015	0	8	TPX2	Proliferating cells
0	3.54886	0.511	0.122	0	9	HES6	Transient II
0	2.85941	0.705	0.18	0	9	NEUROD4	Transient II
3.24251e-193	1.24745	0.97	0.894	9.00024e-189	9	SOX4	Transient II
9.76782e-181	2.13345	0.6	0.27	2.71125e-176	9	AMER2	Transient II
4.01327e-161	1.85701	0.714	0.406	1.11396e-156	9	PIK3R1	Transient II
4.83622e-159	1.51187	0.977	0.904	1.34239e-154	9	TMSB4X	Transient II
1.11861e-156	0.717937	0.993	0.992	3.10494e-152	9	PTMA	Transient II
4.45105e-154	1.6206	0.638	0.306	1.23548e-149	9	OTX2	Transient II
4.39133e-148	1.80303	0.518	0.21	1.2189e-143	9	CRYBG3	Transient II
2.60541e-146	1.80848	0.518	0.217	7.23184e-142	9	CCNG2	Transient II
0	4.68681	0.689	0.034	0	10	TFAP2A	Amacrine
0	3.81816	0.84	0.104	0	10	STMN2	Amacrine
0	3.50953	0.671	0.039	0	10	NSG2	Amacrine
0	3.25635	0.768	0.155	0	10	CELF4	Amacrine
0	3.1235	0.508	0.067	0	10	RALYL	Amacrine
0	3.03968	0.721	0.092	0	10	NRXN1	Amacrine
0	3.00169	0.589	0.028	0	10	MYT1L	Amacrine
0	2.80082	0.6	0.054	0	10	ELAVL3	Amacrine
0	2.70939	0.808	0.31	0	10	TUBB3	Amacrine
0	2.6217	0.645	0.096	0	10	TAGLN3	Amacrine
0	3.45359	0.695	0.022	0	11	FBLN2	Astrocytes II
0	3.2132	0.766	0.086	0	11	S100A10	Astrocytes II
0	3.20789	0.8	0.074	0	11	FN1	Astrocytes II
0	3.20018	0.595	0.091	0	11	SERPINA3	Astrocytes II
0	3.19008	0.988	0.467	0	11	IGFBP5	Astrocytes II
0	3.09888	0.862	0.307	0	11	CCND1	Astrocytes II
0	2.97257	0.792	0.121	0	11	GAS6	Astrocytes II
0	2.96485	0.741	0.086	0	11	VWA1	Astrocytes II
0	2.9073	0.979	0.386	0	11	VEGFA	Astrocytes II
0	2.89028	0.98	0.444	0	11	AKAP12	Astrocytes II
0	5.73105	0.927	0.042	0	12	GFAP	Astrocytes I
0	3.94549	0.763	0.011	0	12	PMP2	Astrocytes I
0	3.6392	0.714	0.042	0	12	AQP4	Astrocytes I
0	3.55832	0.774	0.115	0	12	HOPX	Astrocytes I
0	3.52697	0.705	0.028	0	12	NCAN	Astrocytes I
0	3.52415	0.831	0.113	0	12	S100B	Astrocytes I
0	3.50451	0.787	0.023	0	12	PANTR1	Astrocytes I
0	3.23299	0.589	0.013	0	12	BCAN	Astrocytes I
7.04889e-268	3.9878	0.85	0.391	1.95656e-263	12	CRYAB	Astrocytes I
2.93509e-239	3.56198	0.809	0.366	8.14693e-235	12	MT2A	Astrocytes I
0	5.15355	0.981	0.016	0	13	ONECUT1	Horizontal
0	4.97195	0.971	0.044	0	13	ONECUT2	Horizontal
0	4.91619	0.939	0.137	0	13	CNTNAP2	Horizontal
0	4.89722	0.92	0.014	0	13	TNR	Horizontal
0	4.12646	0.965	0.107	0	13	STMN2	Horizontal
0	3.97683	0.962	0.163	0	13	PROX1	Horizontal
0	3.77215	0.802	0.115	0	13	KCNK1	Horizontal
0	3.73627	0.755	0.008	0	13	SNCG	Horizontal
0	3.70732	0.819	0.004	0	13	AC016044.1	Horizontal
0	3.476	0.672	0.01	0	13	TFAP2B	Horizontal
0	4.18997	0.77	0.114	0	14	STMN2	Retinal ganglion cells
0	3.81117	0.891	0.27	0	14	SOX11	Retinal ganglion cells
0	3.51097	0.796	0.062	0	14	DCX	Retinal ganglion cells
0	3.33805	0.572	0.022	0	14	POU3F3	Retinal ganglion cells
0	3.32846	0.574	0.031	0	14	PANTR1	Retinal ganglion cells
0	2.84987	0.594	0.075	0	14	BCL11A	Retinal ganglion cells
0	2.69048	0.53	0.047	0	14	CD24	Retinal ganglion cells
0	2.60274	0.562	0.07	0	14	FOXG1	Retinal ganglion cells
0	2.52639	0.596	0.061	0	14	ELAVL3	Retinal ganglion cells
1.0349e-293	2.85511	0.526	0.08	2.87257e-289	14	ENC1	Retinal ganglion cells
0	8.27734	1	0.028	0	15	COL1A1	Fibroblasts
0	7.34374	0.979	0.03	0	15	COL3A1	Fibroblasts
0	5.2539	0.917	0.01	0	15	DCN	Fibroblasts
0	5.00593	0.688	0.005	0	15	POSTN	Fibroblasts
0	4.83758	0.938	0.002	0	15	COL14A1	Fibroblasts
0	4.56725	0.812	0.004	0	15	OGN	Fibroblasts
9.13426e-260	9.25071	0.979	0.039	2.5354e-255	15	MGP	Fibroblasts
3.22589e-110	5.04727	0.875	0.076	8.95411e-106	15	LUM	Fibroblasts
1.39907e-94	6.95304	0.958	0.114	3.88339e-90	15	COL1A2	Fibroblasts
1.40036e-66	4.5112	0.5	0.037	3.88697e-62	15	RARRES1	Fibroblasts

## Sheet: Markers
p_val	avg_log2FC	pct.1	pct.2	p_val_adj	cluster	gene	CellType
0	3.57971	0.985	0.454	0	0	TF	MGC
0	2.85638	0.827	0.153	0	0	RLBP1	MGC
0	2.70491	0.824	0.202	0	0	PRSS35	MGC
0	2.65435	0.286	0.053	0	0	NPVF	MGC
0	2.65347	0.826	0.255	0	0	QDPR	MGC
0	2.64604	0.844	0.197	0	0	CRYM	MGC
0	2.63997	0.982	0.359	0	0	WIF1	MGC
0	2.59326	0.998	0.579	0	0	CRABP1	MGC
0	2.58121	0.912	0.328	0	0	C1orf61	MGC
0	2.48387	0.808	0.179	0	0	F3	MGC
0	2.42947	0.791	0.243	0	0	FRZB	MGC
0	2.39284	0.726	0.119	0	0	FLT1	MGC
0	2.34239	0.918	0.351	0	0	DKK3	MGC
0	2.30757	0.839	0.222	0	0	SLC1A3	MGC
0	2.23472	0.99	0.456	0	0	SPP1	MGC
0	2.20128	0.635	0.207	0	0	GPX3	MGC
0	2.15173	0.681	0.229	0	0	LGALS3	MGC
0	2.08355	0.751	0.194	0	0	COL2A1	MGC
0	2.03195	0.589	0.112	0	0	SULF1	MGC
0	1.99938	0.802	0.259	0	0	TTYH1	MGC
0	1.98369	0.47	0.061	0	0	MTTP	MGC
0	1.97604	0.492	0.063	0	0	KDR	MGC
0	1.93394	0.541	0.08	0	0	GABRG3	MGC
0	1.9035	0.56	0.114	0	0	GATB	MGC
0	1.86782	0.831	0.27	0	0	CD9	MGC
0	1.86063	0.717	0.187	0	0	TOX3	MGC
0	1.84259	0.801	0.309	0	0	CCN1	MGC
0	1.83723	0.537	0.172	0	0	TRH	MGC
0	1.80236	0.642	0.19	0	0	ADAMTS1	MGC
0	1.80026	0.764	0.243	0	0	FXYD1	MGC
0	1.79604	0.532	0.099	0	0	LGI4	MGC
0	1.79542	1	0.781	0	0	VIM	MGC
0	1.78735	0.535	0.132	0	0	NES	MGC
0	1.7848	0.513	0.108	0	0	OAF	MGC
0	1.78151	0.822	0.37	0	0	FABP5	MGC
0	1.77082	0.996	0.584	0	0	CLU	MGC
0	1.76968	0.918	0.392	0	0	ZFP36L1	MGC
0	1.76435	0.451	0.079	0	0	ANGPTL1	MGC
0	1.75569	0.526	0.106	0	0	PYGL	MGC
0	1.73557	0.867	0.344	0	0	MGARP	MGC
0	1.73552	0.689	0.223	0	0	SPRY2	MGC
0	1.72766	0.674	0.253	0	0	TNFRSF12A	MGC
0	1.7004	0.936	0.589	0	0	DBI	MGC
0	1.69896	0.44	0.073	0	0	FXYD3	MGC
0	1.69013	0.392	0.048	0	0	NGFR	MGC
0	1.67556	0.641	0.277	0	0	ATF3	MGC
0	1.67552	0.379	0.046	0	0	RRH	MGC
0	1.67471	0.781	0.302	0	0	PHLDA1	MGC
0	1.66224	0.824	0.43	0	0	HES4	MGC
0	1.65605	0.764	0.299	0	0	MYO10	MGC
0	1.65542	0.372	0.08	0	0	SLITRK2	MGC
0	1.64887	0.808	0.307	0	0	CP	MGC
0	1.6319	0.733	0.335	0	0	MAFF	MGC
0	1.61222	0.997	0.906	0	0	RTN4	MGC
0	1.60007	0.94	0.461	0	0	CNN3	MGC
0	1.59019	0.467	0.1	0	0	GPR37	MGC
0	1.58968	0.598	0.204	0	0	RASSF4	MGC
0	1.57646	0.543	0.137	0	0	SPON1	MGC
0	1.57219	0.786	0.347	0	0	ZFP36L2	MGC
0	1.56555	0.83	0.316	0	0	SOX2	MGC
0	1.55276	0.922	0.468	0	0	GPM6B	MGC
0	1.54911	0.529	0.14	0	0	FZD5	MGC
0	1.54378	0.555	0.145	0	0	CD44	MGC
0	1.54185	0.457	0.125	0	0	CYTOR	MGC
0	1.53862	0.705	0.278	0	0	RHOC	MGC
0	1.53426	0.342	0.077	0	0	PTH2	MGC
0	1.53107	0.651	0.209	0	0	LINC00461	MGC
0	1.51985	0.368	0.117	0	0	CAV1	MGC
0	1.5186	0.685	0.285	0	0	KLF3	MGC
0	1.51822	0.557	0.176	0	0	ESPN	MGC
0	1.51412	0.96	0.731	0	0	BEX1	MGC
0	1.49658	0.501	0.149	0	0	LAP3	MGC
0	1.4936	0.436	0.116	0	0	GAS1	MGC
0	1.48846	0.37	0.101	0	0	BAMBI	MGC
0	1.47232	0.433	0.098	0	0	AC009041.2	MGC
0	1.45455	0.908	0.447	0	0	HES1	MGC
0	1.44282	0.831	0.469	0	0	CEBPD	MGC
0	1.44197	0.381	0.084	0	0	CA14	MGC
0	1.43914	0.711	0.346	0	0	GADD45B	MGC
0	1.43798	0.518	0.157	0	0	CREB5	MGC
0	1.43449	0.88	0.487	0	0	SAT1	MGC
0	1.42499	0.936	0.492	0	0	FABP7	MGC
0	1.41723	0.592	0.196	0	0	COL11A1	MGC
0	1.41404	0.562	0.26	0	0	NR4A1	MGC
0	1.40489	0.695	0.287	0	0	ACTN4	MGC
0	1.40379	0.562	0.198	0	0	COL18A1	MGC
0	1.4	0.787	0.452	0	0	APOE	MGC
0	1.39357	0.482	0.148	0	0	DSC2	MGC
0	1.39061	0.722	0.357	0	0	CA2	MGC
0	1.39051	0.632	0.224	0	0	CFI	MGC
0	1.38345	0.841	0.339	0	0	AKAP12	MGC
0	1.37838	0.437	0.125	0	0	LIX1	MGC
0	1.37361	0.402	0.103	0	0	SLAIN1	MGC
0	1.37049	0.384	0.088	0	0	DIPK1C	MGC
0	1.36948	0.857	0.483	0	0	FOSB	MGC
0	1.36763	0.987	0.841	0	0	ENO1	MGC
0	1.3645	0.251	0.057	0	0	RGS4	MGC
0	1.36423	0.409	0.138	0	0	LMCD1	MGC
0	1.36178	0.362	0.086	0	0	DUSP16	MGC
0	1.35036	0.64	0.308	0	0	PMEPA1	MGC
0	1.3499	0.363	0.077	0	0	MOB3B	MGC
0	1.34032	0.797	0.431	0	0	DCBLD2	MGC
0	1.33433	0.348	0.068	0	0	LINC00511	MGC
0	1.33317	0.734	0.325	0	0	HMX1	MGC
0	1.33037	0.336	0.064	0	0	MDFIC	MGC
0	1.30305	0.932	0.374	0	0	SFRP2	MGC
0	1.30258	0.602	0.222	0	0	SOX9	MGC
0	1.2905	0.827	0.36	0	0	RDH10	MGC
0	1.28744	0.736	0.298	0	0	CRYAB	MGC
0	1.28523	0.325	0.068	0	0	PLP1	MGC
0	1.28072	0.533	0.171	0	0	DCLK1	MGC
0	1.27454	0.504	0.174	0	0	SRGAP1	MGC
0	1.27393	0.521	0.171	0	0	TSC22D4	MGC
0	1.2716	0.377	0.102	0	0	ILDR2	MGC
0	1.2569	0.316	0.061	0	0	MOXD1	MGC
0	1.25611	0.563	0.223	0	0	SNX10	MGC
0	1.2302	0.27	0.045	0	0	PCYT1B	MGC
0	1.21136	0.56	0.221	0	0	LGR4	MGC
0	1.20495	0.531	0.203	0	0	S100A13	MGC
0	1.20259	0.453	0.155	0	0	STAC2	MGC
0	1.19414	0.758	0.414	0	0	RAX	MGC
0	1.19159	0.665	0.281	0	0	IFITM2	MGC
0	1.19088	0.274	0.056	0	0	MCAM	MGC
0	1.17904	0.659	0.24	0	0	ID4	MGC
0	1.17155	0.819	0.54	0	0	BTG2	MGC
0	1.16826	0.395	0.107	0	0	CDH7	MGC
0	1.16686	0.765	0.416	0	0	ZFP36	MGC
0	1.16666	0.716	0.348	0	0	GNAI2	MGC
0	1.16128	0.62	0.284	0	0	ARHGAP21	MGC
0	1.16057	0.326	0.076	0	0	CDH11	MGC
0	1.15764	0.506	0.193	0	0	DDR1	MGC
0	1.15717	0.655	0.316	0	0	SELENOP	MGC
0	1.15264	0.392	0.13	0	0	SERPING1	MGC
0	1.14895	0.667	0.334	0	0	RHOB	MGC
0	1.14689	0.555	0.218	0	0	MEST	MGC
0	1.14551	0.443	0.172	0	0	CTNNBIP1	MGC
0	1.14334	0.828	0.494	0	0	APP	MGC
0	1.13952	0.313	0.087	0	0	RASGRP1	MGC
0	1.13681	0.475	0.198	0	0	CMTM6	MGC
0	1.13585	0.346	0.154	0	0	IER3	MGC
0	1.13545	0.736	0.405	0	0	PGRMC2	MGC
0	1.13456	0.461	0.164	0	0	FHL1	MGC
0	1.12851	0.462	0.202	0	0	KLHL8	MGC
0	1.1261	0.312	0.087	0	0	RCAN2	MGC
0	1.11091	0.446	0.196	0	0	CASP3	MGC
0	1.10649	0.344	0.097	0	0	BCHE	MGC
0	1.10359	0.276	0.068	0	0	ADORA2B	MGC
0	1.10098	0.385	0.133	0	0	SERINC5	MGC
0	1.09561	0.329	0.088	0	0	NAV2	MGC
0	1.09465	0.438	0.194	0	0	FJX1	MGC
0	1.09163	0.448	0.18	0	0	LINC01833	MGC
0	1.08928	0.353	0.107	0	0	ABRACL	MGC
0	1.08505	0.628	0.253	0	0	MFAP2	MGC
0	1.08101	0.322	0.098	0	0	LINC02802	MGC
0	1.07697	0.338	0.122	0	0	EGR2	MGC
0	1.0724	0.619	0.289	0	0	RCN1	MGC
0	1.07044	0.269	0.062	0	0	TMEM37	MGC
0	1.06955	0.492	0.201	0	0	PON2	MGC
0	1.06568	0.298	0.117	0	0	EGR3	MGC
0	1.06496	0.859	0.464	0	0	METRN	MGC
0	1.06344	0.591	0.237	0	0	CCND1	MGC
0	1.05984	0.351	0.105	0	0	CLRN1	MGC
0	1.0571	0.667	0.38	0	0	RGS16	MGC
0	1.05636	0.316	0.107	0	0	FZD8	MGC
0	1.05267	0.291	0.073	0	0	LAMP5	MGC
0	1.05011	0.432	0.174	0	0	CDC42EP4	MGC
0	1.04943	0.763	0.419	0	0	NUDT4	MGC
0	1.04763	0.36	0.114	0	0	SLC35F1	MGC
0	1.0421	0.408	0.165	0	0	TRIB2	MGC
0	1.0412	0.273	0.064	0	0	AIF1L	MGC
0	1.03975	0.799	0.447	0	0	TUBB2B	MGC
0	1.03369	0.928	0.586	0	0	RBP1	MGC
0	1.02813	0.605	0.275	0	0	CCND2	MGC
0	1.02789	0.929	0.598	0	0	GNG5	MGC
0	1.02693	0.489	0.224	0	0	ARID5B	MGC
0	1.02659	0.413	0.174	0	0	DDHD1	MGC
0	1.0255	0.26	0.064	0	0	CMTM8	MGC
0	1.02116	0.838	0.428	0	0	CSRP2	MGC
0	1.01907	0.678	0.336	0	0	IFITM3	MGC
0	1.01458	0.443	0.179	0	0	LITAF	MGC
0	1.01395	0.91	0.611	0	0	CDH2	MGC
0	1.01107	0.263	0.075	0	0	AKR1C3	MGC
0	1.00959	0.805	0.436	0	0	CALD1	MGC
0	1.00918	0.293	0.091	0	0	DIO3OS	MGC
0	0.998923	0.678	0.276	0	0	PRSS23	MGC
0	0.984832	0.432	0.195	0	0	PLEKHO1	MGC
0	0.98372	0.642	0.361	0	0	MCL1	MGC
0	0.979806	0.335	0.121	0	0	NEDD9	MGC
0	0.974126	0.589	0.325	0	0	GLUL	MGC
0	0.972578	0.273	0.093	0	0	SCARB1	MGC
0	0.969683	0.379	0.14	0	0	TBX2-AS1	MGC
0	0.963792	0.351	0.17	0	0	MYLK	MGC
0	0.963051	0.304	0.103	0	0	RHPN2	MGC
0	0.96218	0.611	0.307	0	0	PLAAT3	MGC
0	0.958192	0.44	0.163	0	0	LSAMP	MGC
0	0.956921	0.973	0.807	0	0	FOS	MGC
0	0.954785	0.743	0.462	0	0	RHOBTB3	MGC
0	0.952915	0.493	0.236	0	0	AKAP11	MGC
0	0.951948	0.79	0.476	0	0	NCAM1	MGC
0	0.951288	0.443	0.176	0	0	ITGB8	MGC
0	0.948808	0.632	0.399	0	0	SLC16A1	MGC
0	0.946359	0.268	0.082	0	0	RGL1	MGC
0	0.944516	0.583	0.321	0	0	DNAJC1	MGC
0	0.940253	0.296	0.124	0	0	JAG1	MGC
0	0.934649	0.344	0.116	0	0	TBX2	MGC
0	0.934647	0.725	0.432	0	0	SLC2A1	MGC
0	0.929446	0.651	0.355	0	0	LIMCH1	MGC
0	0.925479	0.361	0.143	0	0	CDON	MGC
0	0.918002	0.273	0.088	0	0	DAB2	MGC
0	0.915698	0.277	0.082	0	0	SYNPR	MGC
0	0.912072	0.93	0.724	0	0	SNRPG	MGC
0	0.911963	0.346	0.134	0	0	KAZN	MGC
0	0.911307	0.273	0.098	0	0	FOSL2	MGC
0	0.907714	0.525	0.295	0	0	LMNA	MGC
0	0.903305	0.383	0.17	0	0	MTFP1	MGC
0	0.901228	0.285	0.087	0	0	MYO1B	MGC
0	0.899123	0.347	0.137	0	0	NOTCH2	MGC
0	0.898978	0.8	0.403	0	0	PAX6	MGC
0	0.898549	0.388	0.156	0	0	TGFB2	MGC
0	0.896762	0.722	0.422	0	0	TIMP1	MGC
0	0.893387	0.461	0.195	0	0	RAMP2	MGC
0	0.892534	0.284	0.093	0	0	ARHGEF26	MGC
0	0.892079	0.934	0.525	0	0	DAPL1	MGC
0	0.889943	0.518	0.227	0	0	FEZ1	MGC
0	0.888895	0.605	0.34	0	0	WEE1	MGC
0	0.88817	0.319	0.125	0	0	RBMS1	MGC
0	0.885974	0.839	0.656	0	0	CALR	MGC
0	0.881712	0.375	0.18	0	0	PIM1	MGC
0	0.880894	0.406	0.164	0	0	SPOCK1	MGC
0	0.878067	0.932	0.663	0	0	GPM6A	MGC
0	0.877528	0.639	0.36	0	0	SYT11	MGC
0	0.87669	0.456	0.233	0	0	REST	MGC
0	0.875938	0.322	0.139	0	0	SDF2L1	MGC
0	0.874883	0.389	0.164	0	0	WWTR1	MGC
0	0.872336	0.621	0.344	0	0	ANXA5	MGC
0	0.870369	0.327	0.121	0	0	ADARB1	MGC
0	0.870343	0.652	0.383	0	0	KLF10	MGC
0	0.869422	0.56	0.313	0	0	ATP1A1	MGC
0	0.867449	0.653	0.415	0	0	MYL12A	MGC
0	0.865685	0.374	0.163	0	0	NKAIN4	MGC
0	0.864331	0.35	0.144	0	0	S100A16	MGC
0	0.863583	0.279	0.098	0	0	COBL	MGC
0	0.861443	0.319	0.132	0	0	SASH1	MGC
0	0.860826	0.422	0.191	0	0	HOMER3	MGC
0	0.858696	0.488	0.255	0	0	MYO6	MGC
0	0.857292	0.665	0.355	0	0	ITGB1	MGC
0	0.85192	0.35	0.151	0	0	CASP6	MGC
0	0.847431	0.782	0.466	0	0	TCF4	MGC
0	0.84703	0.62	0.37	0	0	PPP1R15A	MGC
0	0.846786	0.306	0.084	0	0	RGR	MGC
0	0.841794	0.886	0.604	0	0	CD81	MGC
0	0.841131	0.984	0.582	0	0	PTN	MGC
0	0.840461	0.354	0.156	0	0	STON2	MGC
0	0.840309	0.7	0.404	0	0	SIX6	MGC
0	0.839906	0.299	0.129	0	0	TGIF1	MGC
0	0.837631	0.312	0.127	0	0	EPHB2	MGC
0	0.836416	0.996	0.909	0	0	ACTB	MGC
0	0.834308	0.668	0.361	0	0	ATP6V0E1	MGC
0	0.831538	0.259	0.091	0	0	DAB2IP	MGC
0	0.831319	0.438	0.208	0	0	FSCN1	MGC
0	0.825915	0.305	0.127	0	0	FILIP1L	MGC
0	0.823642	0.29	0.114	0	0	NIN	MGC
0	0.821699	0.283	0.107	0	0	MLLT3	MGC
0	0.820268	0.446	0.201	0	0	TMEM132A	MGC
0	0.819871	0.266	0.096	0	0	AL590617.2	MGC
0	0.812054	0.667	0.456	0	0	DUSP1	MGC
0	0.808133	0.272	0.107	0	0	DUSP10	MGC
0	0.806937	0.301	0.123	0	0	PTPRG	MGC
0	0.805944	0.862	0.652	0	0	PPIB	MGC
0	0.799784	0.31	0.131	0	0	NINJ1	MGC
0	0.7992	0.946	0.554	0	0	IGFBP2	MGC
0	0.798119	0.571	0.332	0	0	MIDN	MGC
0	0.797849	0.388	0.179	0	0	FGFR1	MGC
0	0.796293	0.46	0.222	0	0	LRP1	MGC
0	0.796254	0.341	0.151	0	0	PDLIM4	MGC
0	0.791107	0.303	0.126	0	0	TRIP6	MGC
0	0.790174	0.512	0.257	0	0	CD99	MGC
0	0.788343	0.623	0.315	0	0	SPARC	MGC
0	0.784525	0.521	0.299	0	0	CHMP2B	MGC
0	0.779674	0.489	0.277	0	0	AGL	MGC
0	0.777857	0.433	0.235	0	0	PCYOX1	MGC
0	0.776674	0.306	0.13	0	0	RRAS	MGC
0	0.775685	0.536	0.274	0	0	EMP3	MGC
0	0.774705	0.504	0.288	0	0	FNDC3A	MGC
0	0.771476	0.494	0.276	0	0	NFKBIZ	MGC
0	0.768598	0.671	0.375	0	0	CDK2AP1	MGC
0	0.765134	0.581	0.317	0	0	PALLD	MGC
0	0.763632	0.268	0.096	0	0	CTTNBP2	MGC
0	0.760039	0.352	0.143	0	0	MAF	MGC
0	0.755414	0.28	0.109	0	0	CNTFR	MGC
0	0.751879	0.496	0.262	0	0	CRB1	MGC
0	0.74755	0.388	0.178	0	0	NFIX	MGC
0	0.735452	0.688	0.422	0	0	PHYHIPL	MGC
0	0.719547	0.627	0.337	0	0	CTNNAL1	MGC
0	0.718367	0.901	0.729	0	0	HSP90B1	MGC
0	0.710862	0.305	0.131	0	0	PIP5K1B	MGC
0	0.701364	0.656	0.42	0	0	SRI	MGC
0	0.699748	0.616	0.391	0	0	ARF4	MGC
0	0.697815	0.377	0.175	0	0	GULP1	MGC
0	0.692436	0.551	0.322	0	0	CPNE3	MGC
0	0.68659	0.963	0.837	0	0	JUND	MGC
0	0.684425	0.604	0.324	0	0	QKI	MGC
0	0.679927	0.529	0.313	0	0	IRF2BP2	MGC
0	0.679912	0.836	0.511	0	0	RORB	MGC
0	0.678237	0.521	0.3	0	0	PTTG1IP	MGC
0	0.671947	0.77	0.57	0	0	PRDX6	MGC
0	0.671119	0.873	0.707	0	0	NEAT1	MGC
0	0.668316	0.711	0.436	0	0	SIX3	MGC
0	0.666142	0.488	0.25	0	0	LHX2	MGC
0	0.664055	0.958	0.829	0	0	TUBA1A	MGC
0	0.659755	0.679	0.47	0	0	RHEB	MGC
0	0.651991	0.456	0.23	0	0	CRNDE	MGC
0	0.65047	0.844	0.596	0	0	EEF1D	MGC
0	0.642455	0.706	0.49	0	0	CFAP298	MGC
0	0.636557	0.51	0.258	0	0	COLEC12	MGC
0	0.611716	0.699	0.429	0	0	LAPTM4A	MGC
0	0.608083	0.626	0.397	0	0	DACH1	MGC
0	0.602918	0.998	0.986	0	0	GAPDH	MGC
0	0.598713	0.939	0.764	0	0	NAP1L1	MGC
0	0.589088	0.266	0.087	0	0	HOPX	MGC
0	0.586233	0.998	0.978	0	0	ACTG1	MGC
0	0.584623	0.758	0.53	0	0	SEC11A	MGC
0	0.572506	0.733	0.503	0	0	SRSF9	MGC
0	0.560196	0.952	0.771	0	0	EGR1	MGC
0	0.557208	0.752	0.452	0	0	BASP1	MGC
0	0.554319	0.913	0.712	0	0	BEX3	MGC
0	0.55169	0.996	0.978	0	0	MT-CO1	MGC
0	0.544953	0.991	0.9	0	0	ITM2B	MGC
0	0.536753	0.97	0.877	0	0	RPS10	MGC
0	0.536481	0.836	0.564	0	0	MARCKSL1	MGC
0	0.532628	0.666	0.407	0	0	P4HA1	MGC
0	0.519709	0.494	0.247	0	0	RARRES2	MGC
0	0.504186	0.996	0.977	0	0	TPT1	MGC
0	0.498763	0.406	0.19	0	0	TMEM98	MGC
0	0.497268	0.973	0.895	0	0	PEBP1	MGC
0	0.481725	0.988	0.94	0	0	RPL7	MGC
0	0.472637	0.994	0.961	0	0	RPL37	MGC
0	0.411015	0.998	0.987	0	0	RPL30	MGC
0	0.408551	0.999	0.994	0	0	RPL10	MGC
0	0.40389	0.976	0.885	0	0	SERF2	MGC
0	0.401277	0.998	0.99	0	0	RPS3A	MGC
0	0.394099	0.969	0.898	0	0	RPL36A	MGC
0	0.37291	0.998	0.989	0	0	RPS13	MGC
0	0.358124	0.998	0.99	0	0	RPS18	MGC
0	0.357589	0.997	0.984	0	0	RPL28	MGC
0	0.357381	0.992	0.964	0	0	RPL36	MGC
0	0.355836	1	0.997	0	0	RPL41	MGC
0	0.353386	0.995	0.972	0	0	RPL39	MGC
0	0.343854	0.998	0.989	0	0	RPS24	MGC
0	0.336299	0.994	0.972	0	0	RPS6	MGC
0	0.317483	0.963	0.79	0	0	TMSB10	MGC
0	0.31083	0.998	0.99	0	0	RPS12	MGC
0	0.306417	0.999	0.995	0	0	RPL13	MGC
1.51314e-303	0.285505	0.999	0.994	4.20001e-299	0	RPS8	MGC
4.93002e-303	0.735117	0.258	0.102	1.36843e-298	0	DDAH1	MGC
1.08727e-299	0.690535	0.533	0.326	3.01792e-295	0	SMIM20	MGC
1.42784e-295	0.317508	0.991	0.966	3.96325e-291	0	RPLP2	MGC
3.60385e-293	0.667894	0.662	0.481	1.00032e-288	0	MAGED2	MGC
1.6064e-292	0.291304	0.998	0.99	4.45888e-288	0	RPL34	MGC
2.11786e-290	0.449974	0.601	0.355	5.87853e-286	0	MDK	MGC
3.00682e-290	0.820227	0.271	0.114	8.34604e-286	0	HEY1	MGC
8.76394e-290	0.607437	0.845	0.687	2.43261e-285	0	JUNB	MGC
2.16167e-289	0.779872	0.395	0.213	6.00015e-285	0	TM7SF2	MGC
5.46338e-289	0.69122	0.393	0.204	1.51647e-284	0	DECR1	MGC
1.37863e-286	0.685313	0.346	0.168	3.82668e-282	0	FAM171A2	MGC
1.61663e-286	0.704217	0.449	0.252	4.48728e-282	0	CD151	MGC
2.22337e-286	0.724274	0.459	0.261	6.1714e-282	0	HOOK1	MGC
3.37128e-286	0.733513	0.297	0.133	9.35766e-282	0	ZYX	MGC
1.7582e-285	0.667185	0.425	0.231	4.88022e-281	0	GNB2	MGC
4.7052e-285	0.762107	0.366	0.187	1.30602e-280	0	ELMSAN1	MGC
9.33733e-285	0.686194	0.396	0.208	2.59176e-280	0	TNIK	MGC
7.42661e-283	0.268334	0.995	0.97	2.0614e-278	0	RPL5	MGC
1.31924e-282	0.76766	0.258	0.107	3.66182e-278	0	AC093673.1	MGC
1.84947e-282	0.57417	0.745	0.556	5.13356e-278	0	PDIA3	MGC
2.55799e-282	0.688688	0.329	0.156	7.10023e-278	0	TSPAN6	MGC
2.67075e-282	0.463723	0.502	0.281	7.4132e-278	0	NFIA	MGC
3.09846e-282	0.688231	0.321	0.15	8.6004e-278	0	MSN	MGC
1.26587e-280	0.602061	0.639	0.44	3.51367e-276	0	SSR3	MGC
5.69371e-280	0.302616	0.992	0.979	1.5804e-275	0	RPL29	MGC
5.11064e-276	0.294227	0.997	0.985	1.41856e-271	0	RPS27	MGC
1.1114e-275	0.730346	0.301	0.139	3.08492e-271	0	NCALD	MGC
2.79897e-274	0.688236	0.362	0.184	7.7691e-270	0	TLN1	MGC
1.11298e-272	0.690788	0.33	0.159	3.0893e-268	0	ATP2B4	MGC
2.12154e-272	0.613316	0.49	0.288	5.88876e-268	0	GINM1	MGC
4.67798e-270	0.548413	0.411	0.216	1.29847e-265	0	FXYD6	MGC
2.56703e-269	0.800809	0.26	0.11	7.12529e-265	0	AC020916.1	MGC
3.41325e-269	0.761429	0.848	0.71	9.47416e-265	0	JUN	MGC
3.70948e-269	0.552932	0.691	0.497	1.02964e-264	0	SSR2	MGC
4.69733e-269	0.439477	0.886	0.736	1.30384e-264	0	COMMD6	MGC
6.96929e-269	0.507523	0.282	0.121	1.93447e-264	0	TYMS	MGC
2.59285e-268	0.686586	0.405	0.221	7.19697e-264	0	LAMP2	MGC
7.64708e-268	0.801275	0.277	0.123	2.1226e-263	0	PLK2	MGC
1.14311e-267	0.602262	0.402	0.213	3.17293e-263	0	FYN	MGC
1.41506e-266	0.554239	0.841	0.685	3.92779e-262	0	BNIP3	MGC
6.21065e-266	0.331929	0.977	0.92	1.72389e-261	0	SKP1	MGC
1.61734e-263	0.540634	0.849	0.706	4.48926e-259	0	BSG	MGC
1.71553e-261	0.8133	0.305	0.144	4.76181e-257	0	CDKN1A	MGC
8.53862e-261	0.480565	0.425	0.223	2.37006e-256	0	PALMD	MGC
1.11486e-260	0.677386	0.305	0.144	3.09453e-256	0	PRTFDC1	MGC
4.83609e-259	0.462497	0.836	0.673	1.34235e-254	0	TMEM258	MGC
1.87719e-258	0.664012	0.834	0.695	5.21052e-254	0	IER2	MGC
2.35618e-258	0.684426	0.327	0.161	6.54005e-254	0	CSPG5	MGC
5.49641e-258	0.71386	0.371	0.199	1.52564e-253	0	SPATA6	MGC
1.20445e-257	0.269486	0.997	0.991	3.34319e-253	0	RPS15	MGC
1.29431e-257	0.562335	0.617	0.413	3.5926e-253	0	TAGLN2	MGC
1.73176e-257	0.669803	0.283	0.129	4.80683e-253	0	MBOAT2	MGC
1.16058e-254	0.702121	0.337	0.172	3.22142e-250	0	PDIA4	MGC
1.4336e-249	0.591799	0.586	0.392	3.97924e-245	0	CD59	MGC
9.75683e-249	0.257773	0.997	0.987	2.7082e-244	0	RPS14	MGC
9.96119e-248	0.666605	0.33	0.168	2.76493e-243	0	AAMDC	MGC
7.76397e-247	0.656442	0.271	0.123	2.15505e-242	0	TANC1	MGC
3.3678e-246	0.658966	0.317	0.158	9.34801e-242	0	PBXIP1	MGC
4.46411e-244	0.545057	0.636	0.448	1.2391e-239	0	PGLS	MGC
1.00608e-243	0.655513	0.462	0.283	2.79259e-239	0	MLEC	MGC
1.4997e-243	0.297068	0.263	0.111	4.16272e-239	0	SCRG1	MGC
8.97591e-239	0.642193	0.293	0.141	2.49144e-234	0	FLNA	MGC
3.58476e-233	0.511932	0.749	0.575	9.95021e-229	0	MSI2	MGC
3.7977e-232	0.563669	0.509	0.324	1.05413e-227	0	GALNT1	MGC
5.36793e-232	0.491179	0.652	0.45	1.48998e-227	0	OSTC	MGC
6.46823e-232	0.619913	0.396	0.223	1.79539e-227	0	CLGN	MGC
2.51592e-229	0.337589	0.53	0.331	6.98343e-225	0	TUBB2A	MGC
6.59917e-229	0.739143	0.436	0.268	1.83173e-224	0	NFIL3	MGC
8.95777e-229	0.630943	0.25	0.112	2.48641e-224	0	FAT1	MGC
6.87409e-228	0.662911	0.388	0.221	1.90804e-223	0	TSC22D2	MGC
3.02869e-227	0.637999	0.314	0.16	8.40673e-223	0	AGPAT5	MGC
3.84664e-227	0.648852	0.347	0.183	1.06771e-222	0	HLA-E	MGC
3.91792e-227	0.609386	0.267	0.124	1.0875e-222	0	C1orf54	MGC
6.05528e-225	0.644889	0.301	0.151	1.68077e-220	0	OLFM2	MGC
4.23084e-223	0.460981	0.445	0.26	1.17435e-218	0	SESN3	MGC
1.6724e-221	0.618077	0.359	0.196	4.64208e-217	0	ARHGAP18	MGC
8.75817e-221	0.258523	0.996	0.986	2.431e-216	0	RPS15A	MGC
3.24978e-216	0.752851	0.311	0.162	9.02041e-212	0	GEM	MGC
2.33248e-215	0.430233	0.8	0.644	6.47427e-211	0	SELENOH	MGC
3.04259e-215	0.287889	0.987	0.966	8.44532e-211	0	RPL27A	MGC
2.98633e-213	0.620428	0.268	0.129	8.28915e-209	0	CSRNP1	MGC
5.28195e-213	0.530526	0.601	0.427	1.46611e-208	0	CLNS1A	MGC
2.13608e-212	0.622081	0.292	0.147	5.92911e-208	0	SNHG18	MGC
1.23186e-211	0.738233	0.314	0.164	3.41927e-207	0	AEBP1	MGC
3.32955e-211	0.625846	0.323	0.173	9.24183e-207	0	GSTK1	MGC
2.60632e-210	0.601853	0.291	0.147	7.23436e-206	0	LRP10	MGC
1.79797e-209	0.569365	0.356	0.196	4.99064e-205	0	TIMP2	MGC
4.28458e-208	0.352062	0.96	0.892	1.18927e-203	0	CD63	MGC
1.82545e-207	0.603264	0.311	0.162	5.06691e-203	0	C9orf72	MGC
9.46923e-207	0.572243	0.333	0.178	2.62837e-202	0	COL6A1	MGC
3.46138e-204	0.427652	0.335	0.174	9.60776e-200	0	VSX2	MGC
1.54727e-203	0.588328	0.44	0.269	4.29477e-199	0	ARHGAP29	MGC
1.61839e-201	0.541503	0.6	0.429	4.49216e-197	0	YWHAH	MGC
6.87808e-201	0.660769	0.301	0.16	1.90915e-196	0	TRAF4	MGC
9.49783e-200	0.436598	0.439	0.262	2.63631e-195	0	PKIA	MGC
1.70937e-199	0.582483	0.342	0.19	4.7447e-195	0	EFEMP2	MGC
1.53718e-198	0.482786	0.677	0.511	4.26676e-194	0	TMED10	MGC
2.08652e-197	0.632294	0.495	0.327	5.79155e-193	0	TPM4	MGC
2.50802e-197	0.254586	0.993	0.98	6.96151e-193	0	RPS2	MGC
2.48089e-196	0.517387	0.386	0.222	6.88621e-192	0	CYBA	MGC
8.87679e-196	0.266193	0.986	0.957	2.46393e-191	0	RPS4X	MGC
1.88545e-195	1.0743	0.391	0.236	5.23346e-191	0	CCL2	MGC
1.94684e-194	0.377068	0.681	0.489	5.40385e-190	0	HLA-A	MGC
4.66002e-193	0.572633	0.375	0.221	1.29348e-188	0	FLOT1	MGC
2.76101e-192	0.58758	0.365	0.212	7.66374e-188	0	TMEM263	MGC
3.01828e-189	0.582898	0.451	0.293	8.37785e-185	0	RDH11	MGC
7.83028e-189	0.360637	0.863	0.735	2.17345e-184	0	SRP9	MGC
3.08778e-187	0.558532	0.294	0.155	8.57075e-183	0	RIN2	MGC
4.16653e-187	0.545784	0.308	0.164	1.1565e-182	0	FSTL1	MGC
3.93878e-186	0.336468	0.685	0.495	1.09329e-181	0	C4orf48	MGC
7.4693e-186	0.342045	0.942	0.874	2.07325e-181	0	BTG1	MGC
3.76744e-185	0.453042	0.257	0.126	1.04573e-180	0	PLAAT4	MGC
8.66443e-185	0.555096	0.732	0.592	2.40498e-180	0	HSPA5	MGC
2.59442e-184	0.378636	0.78	0.626	7.20133e-180	0	WSB1	MGC
1.21936e-183	0.515316	0.519	0.353	3.38457e-179	0	PCMTD1	MGC
1.00325e-182	0.393363	0.577	0.394	2.78472e-178	0	LINC00632	MGC
3.3683e-182	0.590836	0.39	0.238	9.34939e-178	0	CCDC50	MGC
4.93598e-181	0.505522	0.323	0.177	1.37008e-176	0	MIR100HG	MGC
9.15065e-181	0.518455	0.537	0.375	2.53995e-176	0	FAM229B	MGC
6.83163e-180	0.412249	0.743	0.586	1.89626e-175	0	ARPC3	MGC
6.52933e-179	0.532625	0.314	0.172	1.81235e-174	0	ZNF536	MGC
1.74651e-178	0.309491	0.914	0.809	4.8478e-174	0	ZFAS1	MGC
3.26513e-178	0.274375	0.937	0.838	9.06301e-174	0	CFL1	MGC
3.883e-178	0.362102	0.837	0.701	1.0778e-173	0	WDR83OS	MGC
7.69349e-178	0.450328	0.628	0.461	2.13548e-173	0	RBPJ	MGC
9.91807e-177	0.477208	0.674	0.513	2.75296e-172	0	PDIA6	MGC
1.11534e-176	0.321664	0.894	0.788	3.09586e-172	0	OST4	MGC
1.13667e-175	0.546822	0.302	0.165	3.15505e-171	0	MARCH3	MGC
2.40161e-175	0.470993	0.559	0.395	6.66616e-171	0	PSME1	MGC
3.23612e-175	0.628364	0.324	0.186	8.98251e-171	0	PDLIM3	MGC
9.5882e-175	0.544663	0.273	0.144	2.6614e-170	0	TRIOBP	MGC
1.90731e-174	0.455004	0.385	0.231	5.29411e-170	0	CHPF	MGC
9.14171e-174	0.432632	0.724	0.567	2.53746e-169	0	BZW1	MGC
6.6072e-172	0.546301	0.257	0.131	1.83396e-167	0	PXDN	MGC
1.78204e-171	0.426734	0.741	0.579	4.94642e-167	0	ASPH	MGC
2.05925e-171	0.466587	0.621	0.459	5.71587e-167	0	HIF1A	MGC
2.5863e-170	0.563467	0.303	0.168	7.17879e-166	0	ASRGL1	MGC
3.20177e-170	0.563105	0.308	0.174	8.88714e-166	0	NECTIN2	MGC
4.31798e-170	0.51656	0.494	0.338	1.19854e-165	0	IL6ST	MGC
5.03093e-170	0.533514	0.325	0.186	1.39643e-165	0	GNPDA1	MGC
6.21859e-170	0.675246	0.275	0.149	1.72609e-165	0	IER5L	MGC
2.7467e-169	0.599702	0.332	0.192	7.624e-165	0	BHLHE40	MGC
9.36655e-169	0.489464	0.385	0.235	2.59987e-164	0	CDK4	MGC
1.3399e-168	0.479817	0.422	0.263	3.71917e-164	0	OBSL1	MGC
1.62594e-168	0.749579	0.378	0.239	4.51312e-164	0	AC005261.1	MGC
3.66243e-168	0.591051	0.321	0.185	1.01658e-163	0	CNN2	MGC
5.61602e-168	0.495543	0.708	0.554	1.55884e-163	0	FAM133B	MGC
9.22259e-167	0.500793	0.432	0.279	2.55991e-162	0	COA4	MGC
4.62682e-166	0.390204	0.799	0.664	1.28427e-161	0	C4orf3	MGC
2.82098e-164	0.565655	0.32	0.187	7.8302e-160	0	PIK3C2A	MGC
4.59259e-164	0.469217	0.529	0.367	1.27476e-159	0	VKORC1	MGC
1.07139e-163	0.468705	0.331	0.187	2.97387e-159	0	TBC1D9	MGC
1.46668e-162	0.507493	0.255	0.132	4.07106e-158	0	UACA	MGC
1.58473e-162	0.567937	0.325	0.192	4.39874e-158	0	DHX32	MGC
1.84343e-161	0.514633	0.27	0.145	5.11681e-157	0	SYPL1	MGC
3.32171e-159	0.382345	0.553	0.379	9.22008e-155	0	CLIC1	MGC
1.18366e-158	0.521544	0.302	0.172	3.28549e-154	0	LGALS3BP	MGC
4.08673e-157	0.502383	0.352	0.214	1.13435e-152	0	GRN	MGC
1.44344e-156	0.461272	0.472	0.32	4.00655e-152	0	APRT	MGC
1.92641e-156	0.539214	0.429	0.284	5.34713e-152	0	ACSL3	MGC
1.57834e-155	0.497733	0.352	0.213	4.38099e-151	0	RWDD3	MGC
1.73664e-155	0.519946	0.357	0.219	4.82039e-151	0	RRBP1	MGC
2.22462e-155	0.545947	0.302	0.174	6.17489e-151	0	CTSB	MGC
1.07328e-152	0.282238	0.936	0.866	2.9791e-148	0	RPL31	MGC
1.62317e-151	0.434042	0.553	0.4	4.50544e-147	0	PRDX4	MGC
5.74121e-151	0.481953	0.482	0.334	1.59359e-146	0	TARS	MGC
6.95164e-151	0.317166	0.631	0.46	1.92957e-146	0	DPYSL2	MGC
9.16379e-151	0.403349	0.483	0.319	2.54359e-146	0	SH3BGRL	MGC
1.46854e-150	0.429104	0.406	0.256	4.07622e-146	0	NME4	MGC
2.35463e-150	0.447835	0.559	0.408	6.53574e-146	0	RAB11A	MGC
2.67693e-150	0.488787	0.276	0.153	7.43036e-146	0	HYAL2	MGC
4.12941e-150	0.474847	0.251	0.132	1.1462e-145	0	CGNL1	MGC
5.23356e-150	0.418039	0.524	0.369	1.45268e-145	0	SERPINB6	MGC
8.45007e-150	0.456986	0.38	0.235	2.34549e-145	0	BTG3	MGC
5.1452e-146	0.526328	0.309	0.184	1.42815e-141	0	ADI1	MGC
9.93327e-146	0.495648	0.294	0.17	2.75718e-141	0	ALDH3A2	MGC
3.49933e-145	0.547678	0.316	0.19	9.71308e-141	0	AKAP13	MGC
3.86198e-143	0.381309	0.505	0.345	1.07197e-138	0	THRA	MGC
2.47253e-142	0.445718	0.35	0.214	6.86301e-138	0	DANCR	MGC
2.50018e-142	0.475806	0.271	0.152	6.93976e-138	0	LTBP3	MGC
3.60815e-142	0.407609	0.595	0.442	1.00151e-137	0	SEPTIN2	MGC
4.65895e-142	0.367721	0.726	0.58	1.29319e-137	0	PFN1	MGC
2.53623e-139	0.513001	0.297	0.175	7.03981e-135	0	CTNND1	MGC
7.63694e-138	0.348637	0.709	0.561	2.11979e-133	0	SNX3	MGC
1.20228e-137	0.290727	0.609	0.443	3.33717e-133	0	PPP1R14B	MGC
7.87991e-137	0.456601	0.323	0.197	2.18723e-132	0	MPG	MGC
1.97791e-136	0.408618	0.633	0.5	5.49008e-132	0	NENF	MGC
1.27094e-135	0.431868	0.499	0.355	3.52775e-131	0	CDV3	MGC
2.04829e-135	0.448387	0.43	0.29	5.68545e-131	0	SNHG16	MGC
4.59125e-135	0.453461	0.303	0.178	1.27439e-130	0	TRIB1	MGC
6.99088e-135	0.434234	0.374	0.24	1.94046e-130	0	ECI2	MGC
1.1009e-134	0.349485	0.696	0.543	3.05577e-130	0	KDELR1	MGC
3.09577e-133	0.474983	0.263	0.15	8.59293e-129	0	CRYL1	MGC
4.24797e-133	0.432714	0.254	0.14	1.17911e-128	0	PLPP3	MGC
4.30541e-133	0.525405	0.347	0.218	1.19505e-128	0	MYADM	MGC
4.89064e-133	0.516908	0.357	0.23	1.35749e-128	0	MTHFD2L	MGC
6.05889e-133	0.290665	0.521	0.362	1.68177e-128	0	VEGFA	MGC
1.15408e-132	0.402198	0.463	0.314	3.20339e-128	0	SPINT2	MGC
3.84055e-132	0.489237	0.285	0.17	1.06602e-127	0	ALDH9A1	MGC
1.18831e-131	0.450984	0.454	0.318	3.2984e-127	0	UBE2R2	MGC
3.82217e-131	0.386701	0.463	0.318	1.06092e-126	0	AFDN	MGC
1.75276e-130	0.434777	0.391	0.257	4.86512e-126	0	TMEM179B	MGC
3.16819e-130	0.473951	0.408	0.273	8.79394e-126	0	ZNF608	MGC
8.33518e-130	0.460393	0.405	0.274	2.3136e-125	0	CBX6	MGC
1.56197e-129	0.599531	0.455	0.32	4.33556e-125	0	IRF1	MGC
3.25528e-128	0.354574	0.825	0.713	9.03567e-124	0	TAX1BP1	MGC
3.53184e-126	0.453939	0.297	0.178	9.80334e-122	0	FAM169A	MGC
4.89865e-126	0.466057	0.358	0.231	1.35972e-121	0	SLC39A10	MGC
6.17749e-123	0.426817	0.527	0.392	1.71469e-118	0	SH3GLB1	MGC
1.20585e-121	0.440431	0.33	0.209	3.34707e-117	0	CAPNS1	MGC
6.94851e-121	0.469466	0.35	0.229	1.9287e-116	0	RHOQ	MGC
8.68017e-121	0.438249	0.399	0.269	2.40935e-116	0	MSANTD4	MGC
1.1158e-120	0.3969	0.599	0.462	3.09714e-116	0	PTPRA	MGC
1.90564e-120	0.409779	0.418	0.286	5.28949e-116	0	SUPT4H1	MGC
4.77917e-120	0.306028	0.609	0.457	1.32655e-115	0	GOLIM4	MGC
2.89035e-119	0.442699	0.305	0.189	8.02273e-115	0	ARHGDIA	MGC
5.50063e-119	0.402287	0.276	0.164	1.52681e-114	0	CNTN1	MGC
4.08629e-118	0.441325	0.317	0.198	1.13423e-113	0	LIMS1	MGC
6.89173e-118	0.288183	0.776	0.632	1.91294e-113	0	TSC22D1	MGC
2.9021e-117	0.437806	0.456	0.328	8.05535e-113	0	MCFD2	MGC
5.14479e-117	0.255307	0.9	0.823	1.42804e-112	0	GABARAP	MGC
1.03196e-116	0.452455	0.261	0.153	2.86441e-112	0	CERS6	MGC
4.0998e-115	0.600939	0.403	0.271	1.13798e-110	0	S100A6	MGC
6.34163e-114	0.340003	0.744	0.61	1.76025e-109	0	LMAN1	MGC
1.05653e-113	0.409817	0.437	0.307	2.93262e-109	0	METRNL	MGC
1.21452e-113	0.261988	0.872	0.775	3.37115e-109	0	EEF2	MGC
6.19208e-113	0.291297	0.29	0.172	1.71874e-108	0	TRPM3	MGC
7.29731e-111	0.360964	0.715	0.583	2.02551e-106	0	MXRA7	MGC
2.20079e-110	0.331114	0.307	0.19	6.10872e-106	0	MIR99AHG	MGC
2.752e-110	0.494557	0.383	0.266	7.63873e-106	0	MANF	MGC
3.74773e-110	0.31262	0.562	0.423	1.04026e-105	0	TMEM161B-AS1	MGC
4.42809e-110	0.386507	0.278	0.168	1.2291e-105	0	TRIM9	MGC
1.04771e-108	0.307872	0.655	0.511	2.90813e-104	0	ATOX1	MGC
1.6856e-108	0.431137	0.35	0.233	4.67871e-104	0	TRIM24	MGC
6.47674e-108	0.286647	0.685	0.538	1.79775e-103	0	RPS27L	MGC
1.13982e-107	0.380665	0.258	0.154	3.16379e-103	0	ABLIM1	MGC
3.51627e-107	0.422862	0.299	0.189	9.7601e-103	0	CDC42EP3	MGC
4.88257e-107	0.313573	0.646	0.509	1.35526e-102	0	FIS1	MGC
2.62672e-106	0.404045	0.28	0.173	7.29099e-102	0	XPOT	MGC
6.10563e-106	0.410775	0.362	0.244	1.69474e-101	0	SAP30	MGC
7.11773e-106	0.314909	0.582	0.44	1.97567e-101	0	MZT2A	MGC
1.0505e-105	0.251898	0.813	0.676	2.91587e-101	0	RAC1	MGC
2.97335e-105	0.43426	0.338	0.224	8.25313e-101	0	FERMT2	MGC
3.71764e-105	0.331689	0.548	0.412	1.0319e-100	0	PLD3	MGC
6.62308e-105	0.354638	0.504	0.372	1.83837e-100	0	SERP1	MGC
1.9577e-104	0.342184	0.303	0.19	5.434e-100	0	PLXDC2	MGC
4.83545e-104	0.415687	0.333	0.22	1.34217e-99	0	EIF4EBP2	MGC
7.75799e-104	0.384036	0.482	0.359	2.15339e-99	0	TFG	MGC
1.40186e-102	0.358788	0.337	0.22	3.89113e-98	0	NRCAM	MGC
1.8007e-102	0.404247	0.341	0.226	4.9982e-98	0	SEPTIN6	MGC
2.11347e-102	0.364714	0.711	0.594	5.86637e-98	0	SQSTM1	MGC
3.40275e-102	0.454456	0.267	0.166	9.44501e-98	0	ANKRD28	MGC
1.31185e-100	0.335152	0.66	0.535	3.6413e-96	0	GTF2H5	MGC
2.01223e-99	0.326969	0.46	0.333	5.58536e-95	0	RTL8C	MGC
6.14376e-98	0.327923	0.43	0.307	1.70532e-93	0	CFL2	MGC
6.38869e-98	0.261989	0.998	0.997	1.77331e-93	0	H3F3B	MGC
1.21851e-97	0.384493	0.331	0.221	3.38221e-93	0	ACAA2	MGC
1.60115e-97	0.391214	0.398	0.284	4.44432e-93	0	MIEN1	MGC
1.69715e-96	0.393319	0.33	0.222	4.71077e-92	0	MED28	MGC
2.73671e-96	0.390801	0.36	0.247	7.59627e-92	0	CDKN1B	MGC
6.14581e-95	0.340571	0.526	0.402	1.70589e-90	0	RAB1A	MGC
8.71988e-95	0.39616	0.292	0.19	2.42038e-90	0	CYB5R3	MGC
3.45525e-94	0.338612	0.285	0.183	9.59074e-90	0	GSN	MGC
8.46011e-94	0.333519	0.518	0.393	2.34827e-89	0	POLR2F	MGC
4.22732e-91	0.407587	0.558	0.447	1.17338e-86	0	PEG10	MGC
1.53904e-90	0.370244	0.366	0.255	4.27191e-86	0	MBNL2	MGC
1.45538e-89	0.423027	0.316	0.215	4.0397e-85	0	H1F0	MGC
2.51497e-87	0.30078	0.501	0.379	6.9808e-83	0	PTP4A2	MGC
4.23632e-86	0.347026	0.358	0.252	1.17588e-81	0	PRPSAP1	MGC
2.94298e-85	0.307566	0.631	0.511	8.16883e-81	0	STAT3	MGC
4.77926e-85	0.264239	0.745	0.63	1.32658e-80	0	DYNLT1	MGC
5.37495e-85	0.325883	0.341	0.235	1.49192e-80	0	ELP4	MGC
6.54978e-85	0.336726	0.297	0.197	1.81802e-80	0	SCD5	MGC
7.56447e-85	0.342809	0.271	0.175	2.09967e-80	0	JOSD2	MGC
9.27441e-85	0.341556	0.412	0.3	2.5743e-80	0	CUX1	MGC
1.01744e-84	0.376471	0.304	0.204	2.8241e-80	0	VCL	MGC
1.94021e-84	0.338573	0.39	0.281	5.38544e-80	0	EMC10	MGC
2.78888e-84	0.375652	0.272	0.177	7.74109e-80	0	IRF2	MGC
5.86909e-84	0.268953	0.289	0.186	1.62908e-79	0	SEMA6A	MGC
9.20923e-84	0.321667	0.392	0.28	2.55621e-79	0	FKBP1A	MGC
4.99103e-83	0.340332	0.292	0.194	1.38536e-78	0	ADSS	MGC
7.27042e-82	0.327935	0.381	0.273	2.01805e-77	0	GNG10	MGC
8.51674e-82	0.360667	0.379	0.276	2.36399e-77	0	DDOST	MGC
1.89264e-81	0.33647	0.44	0.33	5.25341e-77	0	TMEM165	MGC
2.25258e-81	0.273344	0.468	0.344	6.25249e-77	0	SORBS2	MGC
3.72882e-81	0.350929	0.258	0.167	1.03501e-76	0	HSD17B10	MGC
1.87915e-80	0.376104	0.255	0.165	5.21595e-76	0	CRELD2	MGC
3.1435e-80	0.295202	0.508	0.391	8.7254e-76	0	PDCD6	MGC
7.41208e-80	0.263283	0.625	0.5	2.05737e-75	0	PEA15	MGC
2.83902e-78	0.324362	0.358	0.253	7.88028e-74	0	NCOA7	MGC
4.71699e-78	0.335109	0.429	0.322	1.30929e-73	0	AKIRIN2	MGC
1.41055e-77	0.337965	0.287	0.193	3.91525e-73	0	RAI14	MGC
1.58869e-77	0.304706	0.497	0.386	4.40974e-73	0	TAF10	MGC
5.43611e-77	0.277717	0.414	0.302	1.5089e-72	0	TMEM106C	MGC
7.39656e-77	0.331756	0.261	0.171	2.05306e-72	0	HOMER2	MGC
1.34885e-76	0.273001	0.61	0.49	3.74401e-72	0	RBM3	MGC
1.76426e-76	0.339946	0.396	0.29	4.89706e-72	0	TET1	MGC
4.20501e-76	0.344621	0.29	0.197	1.16719e-71	0	WNK2	MGC
4.46923e-76	0.331413	0.311	0.216	1.24052e-71	0	CPNE1	MGC
5.12744e-76	0.545329	0.455	0.357	1.42322e-71	0	VMP1	MGC
2.28597e-75	0.316885	0.417	0.313	6.34516e-71	0	GRHPR	MGC
4.43325e-75	0.33602	0.287	0.195	1.23054e-70	0	PTPRF	MGC
4.48458e-75	0.327259	0.279	0.187	1.24479e-70	0	FBXW7	MGC
5.37336e-75	0.337628	0.294	0.202	1.49148e-70	0	ARPC4	MGC
1.30049e-74	0.257795	0.689	0.571	3.60977e-70	0	FAM162A	MGC
4.52349e-74	0.298756	0.493	0.384	1.25559e-69	0	TXNDC17	MGC
7.35414e-74	0.286547	0.358	0.254	2.04129e-69	0	BDH2	MGC
7.40845e-74	0.304779	0.464	0.356	2.05636e-69	0	MESD	MGC
1.4183e-73	0.265068	0.407	0.294	3.93679e-69	0	WASF2	MGC
2.34203e-73	0.334618	0.426	0.323	6.50078e-69	0	REV3L	MGC
6.17631e-71	0.336874	0.265	0.178	1.71436e-66	0	MGAT4B	MGC
6.99276e-71	0.391141	0.29	0.203	1.94098e-66	0	ZNF593	MGC
2.4869e-70	0.309977	0.425	0.322	6.90288e-66	0	SUCO	MGC
5.2146e-70	0.365715	0.838	0.763	1.44742e-65	0	PGK1	MGC
2.50031e-69	0.312109	0.395	0.293	6.9401e-65	0	G3BP1	MGC
1.79233e-68	0.341984	0.275	0.19	4.97497e-64	0	SNX17	MGC
3.60095e-68	0.32111	0.293	0.205	9.99517e-64	0	SNAPIN	MGC
1.29637e-67	0.292794	0.371	0.273	3.59833e-63	0	UROS	MGC
2.17122e-67	0.346093	0.28	0.195	6.02665e-63	0	TLE1	MGC
5.41437e-67	0.276647	0.471	0.362	1.50287e-62	0	PNRC2	MGC
1.57838e-66	0.28555	0.435	0.332	4.38111e-62	0	DPP7	MGC
2.0467e-66	0.279281	0.374	0.276	5.68102e-62	0	ERGIC2	MGC
2.81367e-66	0.316226	0.364	0.269	7.80991e-62	0	MAPK1IP1L	MGC
3.92099e-66	0.329102	0.285	0.198	1.08835e-61	0	AK4	MGC
1.12031e-65	0.313924	0.265	0.181	3.10963e-61	0	GNAQ	MGC
2.82123e-65	0.297338	0.455	0.354	7.8309e-61	0	ABI2	MGC
3.72394e-64	0.265394	0.507	0.4	1.03365e-59	0	BBX	MGC
4.94092e-64	0.32769	0.299	0.215	1.37145e-59	0	ILK	MGC
1.06887e-63	0.28393	0.395	0.298	2.96687e-59	0	CALU	MGC
1.11175e-63	0.318623	0.325	0.237	3.08588e-59	0	ALDH7A1	MGC
1.84815e-63	0.278572	0.254	0.171	5.12992e-59	0	MAGI1	MGC
2.30075e-63	0.314826	0.375	0.282	6.3862e-59	0	IRF2BPL	MGC
3.66884e-63	0.259625	0.423	0.322	1.01836e-58	0	TCEA2	MGC
3.85469e-63	0.28368	0.41	0.313	1.06995e-58	0	HDDC2	MGC
7.05169e-63	0.312889	0.279	0.197	1.95734e-58	0	WDR1	MGC
1.22793e-62	0.265416	0.378	0.281	3.40837e-58	0	CD164	MGC
2.13527e-62	0.29095	0.37	0.278	5.92688e-58	0	RRAGA	MGC
7.73879e-62	0.282472	0.386	0.291	2.14806e-57	0	P4HB	MGC
3.37349e-61	0.294628	0.276	0.193	9.3638e-57	0	MRPL16	MGC
7.31938e-61	0.280762	0.353	0.26	2.03164e-56	0	IMPDH2	MGC
1.20787e-60	0.279236	0.285	0.201	3.35269e-56	0	LSM10	MGC
2.11677e-60	0.301012	0.268	0.185	5.87552e-56	0	QPRT	MGC
2.92398e-60	0.410931	0.348	0.258	8.11609e-56	0	SOCS3	MGC
6.01076e-60	0.264145	0.32	0.233	1.66841e-55	0	ACADVL	MGC
3.99008e-59	0.292958	0.353	0.264	1.10753e-54	0	GLG1	MGC
5.01236e-59	0.298771	0.279	0.198	1.39128e-54	0	VPS41	MGC
4.77699e-58	0.2811	0.322	0.235	1.32595e-53	0	IGF1R	MGC
1.16547e-57	0.309465	0.335	0.25	3.23501e-53	0	DNAJB11	MGC
3.86554e-57	0.254727	0.483	0.387	1.07296e-52	0	LAMTOR2	MGC
1.9506e-56	0.267725	0.35	0.26	5.41429e-52	0	PDLIM5	MGC
2.68084e-56	0.25373	0.333	0.246	7.4412e-52	0	TFDP2	MGC
3.83635e-56	0.431502	0.368	0.289	1.06485e-51	0	DNAJB1	MGC
1.53433e-55	0.296507	0.25	0.175	4.25884e-51	0	CKAP4	MGC
4.41143e-55	0.267727	0.275	0.196	1.22448e-50	0	MFSD10	MGC
5.39796e-55	0.260114	0.378	0.287	1.49831e-50	0	SMAD5	MGC
6.24287e-55	0.271912	0.294	0.211	1.73283e-50	0	EIF2AK2	MGC
9.04411e-55	0.253443	0.588	0.488	2.51037e-50	0	UFC1	MGC
9.41851e-55	0.304455	0.282	0.205	2.6143e-50	0	NUCB1	MGC
2.88536e-54	0.275543	0.268	0.192	8.00891e-50	0	MICU2	MGC
6.80764e-54	0.253236	0.326	0.243	1.8896e-49	0	TMEM134	MGC
6.99548e-54	0.278085	0.285	0.206	1.94173e-49	0	TEAD1	MGC
2.06896e-53	0.267316	0.283	0.204	5.74281e-49	0	PRR13	MGC
3.50766e-53	0.28165	0.27	0.194	9.7362e-49	0	UROD	MGC
1.66515e-52	0.273614	0.288	0.211	4.62197e-48	0	GAR1	MGC
2.95306e-48	0.252645	0.327	0.248	8.1968e-44	0	CAP1	MGC
3.15245e-46	0.272873	0.272	0.201	8.75025e-42	0	TRPT1	MGC
1.77861e-43	0.250481	0.266	0.196	4.93688e-39	0	GLUD1	MGC
6.48209e-43	0.289179	0.308	0.24	1.79923e-38	0	COQ10B	MGC
1.37675e-42	0.258999	0.32	0.247	3.82146e-38	0	CREM	MGC
6.11056e-42	0.253648	0.289	0.219	1.69611e-37	0	FDX1	MGC
1.44148e-36	0.264494	0.252	0.19	4.0011e-32	0	TCF12	MGC
0	3.82832	0.388	0.057	0	1	DLK1	Stromal cells
0	2.95096	0.777	0.165	0	1	ATP1A2	Stromal cells
0	2.86481	0.517	0.08	0	1	CYP1B1	Stromal cells
0	2.80908	0.603	0.051	0	1	CPAMD8	Stromal cells
0	2.65191	0.989	0.641	0	1	PTGDS	Stromal cells
0	2.56709	0.569	0.115	0	1	COL9A1	Stromal cells
0	2.40109	0.529	0.054	0	1	EFEMP1	Stromal cells
0	2.20447	0.464	0.055	0	1	HAS2	Stromal cells
0	2.19586	0.615	0.102	0	1	SPARCL1	Stromal cells
0	2.14547	0.467	0.063	0	1	NBL1	Stromal cells
0	2.09906	0.525	0.102	0	1	PSAT1	Stromal cells
0	2.0888	0.612	0.154	0	1	COL9A2	Stromal cells
0	2.08785	0.5	0.111	0	1	MFAP4	Stromal cells
0	2.08187	0.259	0.016	0	1	CCK	Stromal cells
0	2.05369	0.371	0.027	0	1	EMX1	Stromal cells
0	2.04034	0.416	0.057	0	1	IFITM1	Stromal cells
0	2.03733	0.546	0.247	0	1	NDUFA4L2	Stromal cells
0	2.02963	0.474	0.09	0	1	HSD17B2	Stromal cells
0	2.02071	0.679	0.187	0	1	SFRP1	Stromal cells
0	1.96065	0.967	0.631	0	1	NR2F1	Stromal cells
0	1.94549	0.62	0.165	0	1	ID3	Stromal cells
0	1.91973	0.926	0.402	0	1	IGFBP5	Stromal cells
0	1.89932	0.561	0.118	0	1	EFNA5	Stromal cells
0	1.87615	0.84	0.343	0	1	IFITM3	Stromal cells
0	1.87247	0.363	0.029	0	1	ALDH1A1	Stromal cells
0	1.85994	0.836	0.433	0	1	TKT	Stromal cells
0	1.84101	0.839	0.447	0	1	SFRP2	Stromal cells
0	1.81782	0.376	0.04	0	1	AC092958.1	Stromal cells
0	1.80936	0.97	0.561	0	1	DAPL1	Stromal cells
0	1.80548	0.384	0.056	0	1	FBN1	Stromal cells
0	1.77112	0.413	0.052	0	1	RELN	Stromal cells
0	1.72145	0.309	0.033	0	1	LRRC17	Stromal cells
0	1.688	0.363	0.045	0	1	RASSF9	Stromal cells
0	1.67278	0.624	0.209	0	1	PALMD	Stromal cells
0	1.65849	0.506	0.157	0	1	ERICH5	Stromal cells
0	1.63996	0.444	0.096	0	1	FBLN1	Stromal cells
0	1.63939	0.992	0.621	0	1	PTN	Stromal cells
0	1.62112	0.392	0.056	0	1	ASS1	Stromal cells
0	1.61543	0.691	0.327	0	1	VMP1	Stromal cells
0	1.60765	0.779	0.301	0	1	IFITM2	Stromal cells
0	1.5969	0.631	0.249	0	1	RARRES2	Stromal cells
0	1.57987	0.518	0.196	0	1	NUPR1	Stromal cells
0	1.57689	0.3	0.047	0	1	SMOC1	Stromal cells
0	1.57671	0.772	0.351	0	1	MDK	Stromal cells
0	1.57619	0.532	0.174	0	1	ARL4A	Stromal cells
0	1.57448	0.467	0.141	0	1	SLC5A3	Stromal cells
0	1.551	0.28	0.057	0	1	BMP2	Stromal cells
0	1.54181	0.673	0.256	0	1	COLEC12	Stromal cells
0	1.53089	0.646	0.242	0	1	FOXP1	Stromal cells
0	1.53022	0.383	0.112	0	1	COL9A3	Stromal cells
0	1.52583	0.56	0.188	0	1	SERTAD1	Stromal cells
0	1.52354	0.363	0.053	0	1	DMKN	Stromal cells
0	1.49827	0.861	0.461	0	1	NPC2	Stromal cells
0	1.46127	0.696	0.338	0	1	MRPS6	Stromal cells
0	1.46034	0.691	0.315	0	1	PRSS23	Stromal cells
0	1.45019	0.947	0.594	0	1	IGFBP2	Stromal cells
0	1.44834	0.257	0.021	0	1	KCNJ13	Stromal cells
0	1.44626	1	0.998	0	1	FTH1	Stromal cells
0	1.44394	0.999	0.993	0	1	FTL	Stromal cells
0	1.41648	0.513	0.231	0	1	CCL2	Stromal cells
0	1.41133	0.832	0.354	0	1	CP	Stromal cells
0	1.37798	0.622	0.247	0	1	S100A6	Stromal cells
0	1.3724	0.423	0.129	0	1	LINC02762	Stromal cells
0	1.36137	0.281	0.051	0	1	GJA1	Stromal cells
0	1.3604	0.717	0.366	0	1	CYSTM1	Stromal cells
0	1.34441	0.322	0.074	0	1	BMPR1B	Stromal cells
0	1.33767	0.331	0.059	0	1	KRT8	Stromal cells
0	1.33602	0.366	0.077	0	1	PCDH7	Stromal cells
0	1.33575	0.259	0.045	0	1	FLRT3	Stromal cells
0	1.33156	0.419	0.139	0	1	P4HA2	Stromal cells
0	1.32001	0.587	0.226	0	1	SOCS3	Stromal cells
0	1.31974	0.741	0.347	0	1	CTNNAL1	Stromal cells
0	1.31822	0.413	0.109	0	1	TMEM176A	Stromal cells
0	1.3045	0.785	0.415	0	1	RDH10	Stromal cells
0	1.29981	0.348	0.091	0	1	EGFR	Stromal cells
0	1.29842	0.273	0.045	0	1	NECAB2	Stromal cells
0	1.28496	0.48	0.142	0	1	CRABP2	Stromal cells
0	1.28356	0.282	0.043	0	1	RMST	Stromal cells
0	1.28211	0.275	0.085	0	1	GNG11	Stromal cells
0	1.2737	0.395	0.101	0	1	TMEM176B	Stromal cells
0	1.26857	0.327	0.079	0	1	FZD2	Stromal cells
0	1.24508	0.422	0.129	0	1	TPM2	Stromal cells
0	1.23208	0.6	0.268	0	1	PCDH9	Stromal cells
0	1.22668	0.674	0.283	0	1	MFAP2	Stromal cells
0	1.21873	0.389	0.121	0	1	PXDN	Stromal cells
0	1.20985	0.298	0.061	0	1	AL391807.1	Stromal cells
0	1.20854	0.888	0.628	0	1	TSC22D1	Stromal cells
0	1.20423	0.584	0.285	0	1	SELENOM	Stromal cells
0	1.20319	0.76	0.418	0	1	P4HA1	Stromal cells
0	1.19787	0.806	0.563	0	1	FAM162A	Stromal cells
0	1.19226	0.341	0.101	0	1	GAS6	Stromal cells
0	1.17782	0.359	0.105	0	1	WFDC2	Stromal cells
0	1.17765	0.624	0.314	0	1	CEBPB	Stromal cells
0	1.17218	0.705	0.335	0	1	HSPB1	Stromal cells
0	1.17093	0.414	0.172	0	1	TRIB1	Stromal cells
0	1.16885	0.343	0.102	0	1	ZIC1	Stromal cells
0	1.16402	0.422	0.149	0	1	VCAN	Stromal cells
0	1.16301	0.289	0.063	0	1	SLIT2	Stromal cells
0	1.15367	0.909	0.494	0	1	HES1	Stromal cells
0	1.14816	0.486	0.208	0	1	MYADM	Stromal cells
0	1.14616	0.359	0.121	0	1	CXCR4	Stromal cells
0	1.14286	0.331	0.091	0	1	NTRK2	Stromal cells
0	1.13875	0.576	0.259	0	1	LHX2	Stromal cells
0	1.13797	0.671	0.329	0	1	PALLD	Stromal cells
0	1.13553	0.717	0.382	0	1	GADD45B	Stromal cells
0	1.10556	0.415	0.16	0	1	FSTL1	Stromal cells
0	1.09753	0.446	0.184	0	1	GULP1	Stromal cells
0	1.09356	0.473	0.22	0	1	RAMP2	Stromal cells
0	1.08475	0.312	0.095	0	1	PLOD1	Stromal cells
0	1.07131	0.421	0.161	0	1	TRPM3	Stromal cells
0	1.07058	0.77	0.451	0	1	OSTC	Stromal cells
0	1.06378	0.447	0.172	0	1	NKAIN4	Stromal cells
0	1.05944	0.439	0.188	0	1	BHLHE40	Stromal cells
0	1.05797	0.807	0.444	0	1	ZFP36	Stromal cells
0	1.05703	0.747	0.49	0	1	ASAH1	Stromal cells
0	1.05371	0.988	0.892	0	1	TMSB4X	Stromal cells
0	1.03768	0.907	0.693	0	1	JUNB	Stromal cells
0	1.03582	0.426	0.186	0	1	HLA-E	Stromal cells
0	1.02559	0.999	0.991	0	1	RPS12	Stromal cells
0	1.02144	0.306	0.1	0	1	SERPINH1	Stromal cells
0	1.01141	0.715	0.455	0	1	GOLIM4	Stromal cells
0	1.01088	0.264	0.073	0	1	TPD52L1	Stromal cells
0	1.00998	0.348	0.145	0	1	ABHD11	Stromal cells
0	1.0057	0.588	0.308	0	1	SPINT2	Stromal cells
0	0.998033	0.37	0.137	0	1	PIP5K1B	Stromal cells
0	0.984424	0.317	0.096	0	1	S100B	Stromal cells
0	0.983392	0.992	0.909	0	1	ITM2B	Stromal cells
0	0.981124	0.608	0.288	0	1	EMP3	Stromal cells
0	0.974628	0.264	0.075	0	1	EVA1B	Stromal cells
0	0.97424	0.439	0.206	0	1	TSPAN4	Stromal cells
0	0.959161	0.755	0.447	0	1	LAPTM4A	Stromal cells
0	0.948017	0.41	0.176	0	1	TGFB2	Stromal cells
0	0.943979	0.989	0.821	0	1	FOS	Stromal cells
0	0.942504	0.325	0.116	0	1	LY6H	Stromal cells
0	0.941375	0.803	0.54	0	1	SAT1	Stromal cells
0	0.930335	0.978	0.785	0	1	EGR1	Stromal cells
0	0.927591	0.807	0.51	0	1	CEBPD	Stromal cells
0	0.923022	0.42	0.187	0	1	TBC1D9	Stromal cells
0	0.921527	0.429	0.193	0	1	FGFR1	Stromal cells
0	0.91927	0.278	0.087	0	1	COL1A2	Stromal cells
0	0.919027	0.579	0.314	0	1	TSPO	Stromal cells
0	0.918161	0.259	0.083	0	1	MYL9	Stromal cells
0	0.91522	0.441	0.142	0	1	TIMP3	Stromal cells
0	0.913076	0.258	0.079	0	1	LRRN1	Stromal cells
0	0.902481	0.997	0.973	0	1	RPL5	Stromal cells
0	0.89795	0.553	0.305	0	1	ADD3	Stromal cells
0	0.893087	0.423	0.192	0	1	PIM1	Stromal cells
0	0.892357	0.271	0.094	0	1	FAM110B	Stromal cells
0	0.887042	0.279	0.095	0	1	RAB34	Stromal cells
0	0.877674	0.999	0.994	0	1	RPS8	Stromal cells
0	0.875144	0.875	0.616	0	1	EEF1D	Stromal cells
0	0.873381	0.746	0.457	0	1	NUDT4	Stromal cells
0	0.866879	0.997	0.974	0	1	RPS6	Stromal cells
0	0.851984	0.998	0.991	0	1	RPL34	Stromal cells
0	0.850273	0.893	0.664	0	1	GAS5	Stromal cells
0	0.837266	0.709	0.47	0	1	DUSP1	Stromal cells
0	0.834095	0.53	0.284	0	1	WASF2	Stromal cells
0	0.831216	0.433	0.19	0	1	PTPRD	Stromal cells
0	0.804822	0.973	0.848	0	1	JUND	Stromal cells
0	0.797353	0.677	0.391	0	1	ATP6V0E1	Stromal cells
0	0.790853	0.538	0.279	0	1	CD99	Stromal cells
0	0.770526	0.996	0.974	0	1	RPL39	Stromal cells
0	0.769779	0.993	0.969	0	1	RPL23	Stromal cells
0	0.766051	0.99	0.627	0	1	CLU	Stromal cells
0	0.763402	0.609	0.349	0	1	SPARC	Stromal cells
0	0.758871	0.999	0.988	0	1	RPL30	Stromal cells
0	0.75826	0.972	0.874	0	1	NPM1	Stromal cells
0	0.754924	0.998	0.99	0	1	RPS23	Stromal cells
0	0.752767	0.999	0.991	0	1	RPS27A	Stromal cells
0	0.733006	0.88	0.634	0	1	CD81	Stromal cells
0	0.732344	0.992	0.944	0	1	RPL7	Stromal cells
0	0.727821	0.682	0.384	0	1	MAFF	Stromal cells
0	0.725727	0.834	0.565	0	1	BTG2	Stromal cells
0	0.725454	0.822	0.527	0	1	FOSB	Stromal cells
0	0.725336	1	0.997	0	1	RPL41	Stromal cells
0	0.725138	0.998	0.988	0	1	RPL24	Stromal cells
0	0.719517	0.993	0.959	0	1	RPS4X	Stromal cells
0	0.717393	0.998	0.988	0	1	RPS14	Stromal cells
0	0.688118	0.999	0.991	0	1	RPS3A	Stromal cells
0	0.686977	0.837	0.46	0	1	ZFP36L1	Stromal cells
0	0.686644	0.77	0.449	0	1	PAX6	Stromal cells
0	0.685345	0.998	0.986	0	1	RPS27	Stromal cells
0	0.676592	1	0.997	0	1	EEF1A1	Stromal cells
0	0.675247	0.979	0.885	0	1	RPS10	Stromal cells
0	0.662749	0.985	0.905	0	1	HINT1	Stromal cells
0	0.662675	0.998	0.988	0	1	RPL26	Stromal cells
0	0.660949	0.998	0.988	0	1	RPL17	Stromal cells
0	0.657969	0.958	0.839	0	1	HMGN3	Stromal cells
0	0.652061	0.996	0.964	0	1	RPL37	Stromal cells
0	0.652013	0.985	0.892	0	1	SERF2	Stromal cells
0	0.639251	0.996	0.974	0	1	RPL12	Stromal cells
0	0.634034	0.917	0.746	0	1	COMMD6	Stromal cells
0	0.631802	0.997	0.974	0	1	NACA	Stromal cells
0	0.629994	0.982	0.903	0	1	RPL36A	Stromal cells
0	0.629505	0.994	0.965	0	1	RPL22	Stromal cells
0	0.628403	0.997	0.984	0	1	RPL35A	Stromal cells
0	0.624767	0.941	0.782	0	1	NAP1L1	Stromal cells
0	0.619918	0.996	0.981	0	1	RPL7A	Stromal cells
0	0.617672	0.996	0.987	0	1	RPS15A	Stromal cells
0	0.617437	0.997	0.979	0	1	TPT1	Stromal cells
0	0.615154	0.997	0.981	0	1	RPL19	Stromal cells
0	0.611742	0.994	0.963	0	1	RPL14	Stromal cells
0	0.61062	0.996	0.966	0	1	RPL36	Stromal cells
0	0.608922	0.992	0.958	0	1	RPL10A	Stromal cells
0	0.606367	0.828	0.538	0	1	SPP1	Stromal cells
0	0.585653	0.937	0.828	0	1	SOD1	Stromal cells
0	0.582268	0.991	0.944	0	1	RPS21	Stromal cells
0	0.58148	0.99	0.954	0	1	RPL23A	Stromal cells
0	0.577475	1	0.992	0	1	RPL6	Stromal cells
0	0.576879	0.999	0.989	0	1	RPS24	Stromal cells
0	0.56803	0.995	0.972	0	1	RPS3	Stromal cells
0	0.56251	0.999	0.996	0	1	RPL13	Stromal cells
0	0.558379	0.998	0.988	0	1	RPL21	Stromal cells
0	0.5437	1	0.994	0	1	RPL10	Stromal cells
0	0.543297	0.962	0.869	0	1	RPL31	Stromal cells
0	0.540072	0.996	0.967	0	1	RPLP2	Stromal cells
0	0.538327	0.973	0.913	0	1	SNHG29	Stromal cells
0	0.532849	0.998	0.985	0	1	RPL28	Stromal cells
0	0.530746	0.977	0.924	0	1	RPS20	Stromal cells
0	0.522778	0.997	0.968	0	1	HSP90AB1	Stromal cells
0	0.521234	0.998	0.991	0	1	RPS18	Stromal cells
0	0.515004	0.997	0.985	0	1	RPL9	Stromal cells
0	0.504852	0.999	0.993	0	1	RPL11	Stromal cells
0	0.502226	0.99	0.964	0	1	RPLP0	Stromal cells
0	0.490486	0.996	0.985	0	1	RPL13A	Stromal cells
0	0.477148	0.994	0.975	0	1	RPS25	Stromal cells
0	0.476687	0.996	0.976	0	1	RPS9	Stromal cells
0	0.475691	0.988	0.968	0	1	RPL27A	Stromal cells
0	0.475101	0.998	0.984	0	1	RPL15	Stromal cells
0	0.471575	1	0.999	0	1	RPLP1	Stromal cells
0	0.466741	0.992	0.967	0	1	RPS26	Stromal cells
0	0.461924	0.992	0.967	0	1	RPS16	Stromal cells
0	0.459967	0.997	0.986	0	1	RPS19	Stromal cells
0	0.45965	0.996	0.981	0	1	RPS2	Stromal cells
0	0.457722	0.997	0.981	0	1	RPL18	Stromal cells
0	0.448129	0.986	0.941	0	1	RPL38	Stromal cells
0	0.442163	0.998	0.992	0	1	RPL32	Stromal cells
0	0.396491	0.998	0.99	0	1	RPS13	Stromal cells
0	0.366835	0.998	0.991	0	1	RPL37A	Stromal cells
3.4074e-303	0.850513	0.337	0.137	9.45791e-299	1	PLPP3	Stromal cells
5.72815e-303	0.742676	0.538	0.282	1.58996e-298	1	CFI	Stromal cells
3.9378e-302	1.03832	0.39	0.182	1.09302e-297	1	CBR1	Stromal cells
1.55398e-300	0.445464	0.998	0.989	4.31339e-296	1	MIF	Stromal cells
3.58899e-300	0.404384	0.998	0.98	9.96196e-296	1	ACTG1	Stromal cells
3.42694e-299	0.861715	0.474	0.244	9.51217e-295	1	LRP1	Stromal cells
3.85251e-299	0.956341	0.361	0.158	1.06934e-294	1	RIN2	Stromal cells
3.76263e-295	0.369596	0.995	0.804	1.04439e-290	1	VIM	Stromal cells
7.38084e-295	0.60306	0.693	0.407	2.0487e-290	1	ZFP36L2	Stromal cells
4.28565e-293	0.967495	0.389	0.181	1.18957e-288	1	HSPA1B	Stromal cells
1.50529e-292	0.419142	0.982	0.945	4.17824e-288	1	RPSA	Stromal cells
4.88563e-291	0.871916	0.34	0.145	1.3561e-286	1	CRTAP	Stromal cells
9.53028e-291	0.637255	0.76	0.522	2.64532e-286	1	SRSF9	Stromal cells
3.69491e-288	0.329118	0.997	0.984	1.0256e-283	1	FAU	Stromal cells
1.85381e-284	0.760684	0.453	0.227	5.14563e-280	1	CYBA	Stromal cells
3.01212e-284	0.808574	0.483	0.258	8.36075e-280	1	NME4	Stromal cells
5.3985e-277	0.910393	0.295	0.118	1.49846e-272	1	GLIS3	Stromal cells
4.12845e-274	0.767734	0.529	0.301	1.14593e-269	1	GINM1	Stromal cells
1.8114e-273	0.63347	0.769	0.552	5.02789e-269	1	SEC11A	Stromal cells
3.74689e-272	0.714871	0.38	0.171	1.04002e-267	1	ANXA2	Stromal cells
1.24281e-271	0.385926	0.996	0.984	3.44967e-267	1	RPL3	Stromal cells
1.98109e-269	0.776721	0.492	0.268	5.49891e-265	1	OBSL1	Stromal cells
3.00734e-260	0.638798	0.742	0.55	8.34746e-256	1	KDELR1	Stromal cells
3.25686e-259	0.69298	0.567	0.332	9.04007e-255	1	RCN1	Stromal cells
3.56193e-259	0.880836	0.25	0.093	9.88685e-255	1	RAB31	Stromal cells
7.2812e-259	0.475387	0.896	0.638	2.02104e-254	1	GNG5	Stromal cells
2.33009e-258	0.608263	0.653	0.385	6.46762e-254	1	CCN1	Stromal cells
2.49454e-258	0.560268	0.797	0.586	6.9241e-254	1	PRDX6	Stromal cells
2.28567e-256	0.494855	0.918	0.795	6.34433e-252	1	OST4	Stromal cells
3.68269e-256	0.880485	0.293	0.12	1.0222e-251	1	AC020916.1	Stromal cells
1.48889e-255	0.315631	0.998	0.992	4.13272e-251	1	RPS15	Stromal cells
1.73275e-255	0.568018	0.903	0.798	4.80958e-251	1	PNRC1	Stromal cells
7.12997e-253	0.831563	0.316	0.136	1.97906e-248	1	CLRN1	Stromal cells
2.3281e-251	0.807366	0.32	0.14	6.4621e-247	1	ISYNA1	Stromal cells
2.85877e-248	0.66773	0.629	0.393	7.93508e-244	1	ITGB1	Stromal cells
7.31077e-248	0.627058	0.317	0.135	2.02925e-243	1	IGFBP7	Stromal cells
1.88196e-247	0.797127	0.504	0.298	5.22376e-243	1	TMEM106C	Stromal cells
5.92907e-247	0.80153	0.311	0.135	1.64573e-242	1	CSRNP1	Stromal cells
2.25084e-244	0.815144	0.433	0.232	6.24766e-240	1	GCHFR	Stromal cells
7.6323e-242	0.511197	0.9	0.747	2.1185e-237	1	HSP90B1	Stromal cells
3.86554e-239	0.641466	0.69	0.458	1.07296e-234	1	TIMP1	Stromal cells
7.00789e-239	0.350638	0.993	0.975	1.94518e-234	1	RPS29	Stromal cells
1.76833e-237	0.735345	0.536	0.317	4.90835e-233	1	LMNA	Stromal cells
7.86551e-237	0.7546	0.303	0.131	2.18323e-232	1	PLAAT4	Stromal cells
1.10834e-231	0.349475	0.987	0.963	3.07641e-227	1	RPS5	Stromal cells
1.13306e-231	0.791679	0.269	0.11	3.14505e-227	1	DSEL	Stromal cells
2.97316e-230	0.514499	0.342	0.153	8.25261e-226	1	GRIA4	Stromal cells
6.73836e-230	0.595726	0.769	0.571	1.87037e-225	1	PDIA3	Stromal cells
1.18319e-228	0.336967	0.985	0.944	3.28417e-224	1	UBA52	Stromal cells
3.59057e-228	0.665967	0.63	0.414	9.96635e-224	1	KLF10	Stromal cells
6.4131e-228	0.33283	0.991	0.976	1.78008e-223	1	RPS11	Stromal cells
5.15281e-227	0.324555	0.993	0.982	1.43026e-222	1	RPL8	Stromal cells
1.22144e-225	0.766323	0.323	0.149	3.39035e-221	1	RAB11FIP1	Stromal cells
4.50747e-223	0.800689	0.292	0.129	1.25114e-218	1	PEMT	Stromal cells
6.20507e-223	0.754587	0.425	0.232	1.72234e-218	1	GOLM1	Stromal cells
4.04408e-222	0.71753	0.335	0.157	1.12251e-217	1	CARHSP1	Stromal cells
1.76342e-220	0.699022	0.368	0.181	4.89473e-216	1	RAB13	Stromal cells
2.07791e-220	0.474214	0.895	0.783	5.76767e-216	1	LDHB	Stromal cells
2.38703e-219	0.697381	0.547	0.341	6.62567e-215	1	CAST	Stromal cells
9.36405e-219	0.841224	0.282	0.123	2.59918e-214	1	MGLL	Stromal cells
1.47774e-215	0.588996	0.77	0.596	4.10176e-211	1	SQSTM1	Stromal cells
4.83106e-214	0.763415	0.29	0.13	1.34096e-209	1	HSD17B14	Stromal cells
2.69013e-213	0.481282	0.257	0.104	7.46699e-209	1	KCNK1	Stromal cells
3.38322e-213	0.643993	0.355	0.172	9.3908e-209	1	AEBP1	Stromal cells
9.70561e-213	0.669667	0.567	0.357	2.69399e-208	1	MIDN	Stromal cells
2.89085e-212	0.312396	0.993	0.919	8.02414e-208	1	ACTB	Stromal cells
8.30406e-211	0.691371	0.356	0.178	2.30496e-206	1	QPRT	Stromal cells
2.55538e-209	0.472271	0.671	0.419	7.09297e-205	1	AKAP12	Stromal cells
3.20055e-209	0.735887	0.27	0.116	8.88376e-205	1	DIO3OS	Stromal cells
1.32827e-207	0.559799	0.536	0.32	3.68687e-203	1	IRF1	Stromal cells
2.20856e-207	1.09988	0.314	0.151	6.13029e-203	1	HILPDA	Stromal cells
6.33683e-205	0.571684	0.599	0.376	1.75891e-200	1	ANXA5	Stromal cells
2.0737e-203	0.354408	0.969	0.924	5.75596e-199	1	PFDN5	Stromal cells
1.87642e-201	0.58721	0.655	0.442	5.20837e-197	1	SIX6	Stromal cells
1.1955e-200	0.656963	0.572	0.376	3.31834e-196	1	VKORC1	Stromal cells
5.54587e-200	0.606967	0.581	0.363	1.53937e-195	1	SELENOP	Stromal cells
3.56998e-199	0.56432	0.609	0.388	9.90918e-195	1	HMX1	Stromal cells
5.13561e-199	0.721324	0.726	0.496	1.42549e-194	1	APOE	Stromal cells
9.16752e-199	0.511625	0.543	0.319	2.54463e-194	1	CCND2	Stromal cells
1.74266e-197	0.712367	0.436	0.251	4.8371e-193	1	BDH2	Stromal cells
4.50702e-197	0.700385	0.397	0.216	1.25101e-192	1	RASSF8	Stromal cells
1.87192e-196	0.8134	0.524	0.342	5.19588e-192	1	MAGI2-AS3	Stromal cells
5.99435e-196	0.717254	0.306	0.146	1.66385e-191	1	SNHG19	Stromal cells
9.35874e-196	0.533353	0.782	0.617	2.5977e-191	1	LMAN1	Stromal cells
1.30555e-195	0.712365	0.365	0.191	3.62383e-191	1	CNN2	Stromal cells
1.98351e-195	0.409816	0.931	0.84	5.50564e-191	1	HNRNPA1	Stromal cells
2.9458e-194	0.588245	0.688	0.511	8.17666e-190	1	ATRAID	Stromal cells
2.19103e-189	0.763296	0.376	0.202	6.08164e-185	1	SLC2A3	Stromal cells
8.85498e-188	0.498918	0.721	0.488	2.45788e-183	1	CALD1	Stromal cells
2.44601e-187	0.596181	0.666	0.472	6.78939e-183	1	SLC2A1	Stromal cells
1.07174e-184	0.563051	0.326	0.161	2.97483e-180	1	ZFHX3	Stromal cells
5.6603e-184	0.508471	0.676	0.47	1.57113e-179	1	SIX3	Stromal cells
7.75252e-184	0.621611	0.459	0.271	2.15187e-179	1	CD151	Stromal cells
1.09431e-183	0.273209	0.997	0.99	3.03747e-179	1	RPS7	Stromal cells
2.43131e-183	0.454175	0.905	0.784	6.7486e-179	1	NDUFC1	Stromal cells
1.38339e-182	0.683384	0.316	0.158	3.83986e-178	1	SNHG18	Stromal cells
6.42035e-182	0.77026	0.289	0.138	1.7821e-177	1	UACA	Stromal cells
1.80411e-181	0.492348	0.703	0.505	5.00767e-177	1	HLA-A	Stromal cells
1.93737e-181	0.736135	0.273	0.126	5.37756e-177	1	SPRY1	Stromal cells
3.62534e-181	0.456183	0.838	0.677	1.00629e-176	1	PPIB	Stromal cells
4.80712e-179	0.387506	0.903	0.735	1.33431e-174	1	BEX3	Stromal cells
7.09699e-179	0.733886	0.327	0.169	1.96991e-174	1	HOMER2	Stromal cells
1.70381e-177	0.344635	0.984	0.944	4.72925e-173	1	RACK1	Stromal cells
6.87591e-177	0.69886	0.269	0.125	1.90855e-172	1	SH3BGRL2	Stromal cells
1.12776e-176	0.538055	0.554	0.348	3.13032e-172	1	PLAAT3	Stromal cells
3.51501e-176	0.687434	0.33	0.17	9.75661e-172	1	CDON	Stromal cells
6.16121e-176	0.645449	0.527	0.339	1.71017e-171	1	TPM4	Stromal cells
1.98218e-174	0.388607	0.949	0.882	5.50193e-170	1	RPS17	Stromal cells
1.6431e-173	0.351017	0.521	0.314	4.56075e-169	1	LGALS1	Stromal cells
5.42048e-173	0.548324	0.807	0.676	1.50456e-168	1	C4orf3	Stromal cells
1.77295e-170	0.364375	0.934	0.836	4.92118e-166	1	MORF4L1	Stromal cells
6.6247e-170	0.657181	0.254	0.116	1.83882e-165	1	NR3C1	Stromal cells
1.30489e-166	0.510635	0.363	0.193	3.62199e-162	1	MIR99AHG	Stromal cells
4.40518e-166	0.687542	0.336	0.175	1.22274e-161	1	IER3	Stromal cells
2.82914e-164	0.58673	0.468	0.289	7.85285e-160	1	BLVRB	Stromal cells
3.38662e-164	0.458636	0.536	0.332	9.40025e-160	1	ATF3	Stromal cells
4.85981e-164	0.670097	0.258	0.122	1.34894e-159	1	PIP4P2	Stromal cells
8.76652e-164	0.780628	0.331	0.181	2.43332e-159	1	PSD3	Stromal cells
8.22999e-163	0.512717	0.593	0.4	2.2844e-158	1	PPP1R15A	Stromal cells
4.56488e-162	0.599248	0.455	0.268	1.26707e-157	1	ADAMTS1	Stromal cells
5.62926e-162	0.578515	0.341	0.18	1.56251e-157	1	GPC6	Stromal cells
6.36829e-162	0.337684	0.686	0.428	1.76765e-157	1	MGARP	Stromal cells
2.82657e-161	0.429547	0.836	0.654	7.8457e-157	1	CDH2	Stromal cells
3.87671e-161	0.549427	0.588	0.395	1.07606e-156	1	KCNQ1OT1	Stromal cells
7.92657e-160	0.433998	0.835	0.69	2.20018e-155	1	TMEM258	Stromal cells
1.1493e-157	0.278363	0.992	0.98	3.19011e-153	1	RPL29	Stromal cells
9.93463e-157	0.696922	0.362	0.207	2.75756e-152	1	LRP2	Stromal cells
1.49675e-155	0.532468	0.562	0.383	4.15452e-151	1	SIVA1	Stromal cells
3.4899e-155	0.633593	0.343	0.191	9.68692e-151	1	CCNG1	Stromal cells
4.48813e-155	0.378211	0.605	0.38	1.24577e-150	1	PHLDA1	Stromal cells
9.81345e-155	0.593499	0.321	0.169	2.72392e-150	1	SERPING1	Stromal cells
1.28674e-154	0.494033	0.697	0.519	3.5716e-150	1	ATOX1	Stromal cells
2.36253e-154	0.619429	0.441	0.276	6.55768e-150	1	A1BG	Stromal cells
1.75756e-152	0.416286	0.698	0.492	4.87847e-148	1	HES4	Stromal cells
3.9797e-152	0.549217	0.348	0.191	1.10464e-147	1	COL6A1	Stromal cells
1.26364e-149	0.646391	0.35	0.198	3.5075e-145	1	NR2F1-AS1	Stromal cells
1.72236e-148	0.520228	0.604	0.424	4.78076e-144	1	DACH1	Stromal cells
1.75095e-148	0.645019	0.279	0.142	4.86012e-144	1	SIX3-AS1	Stromal cells
9.15517e-148	0.472201	0.846	0.725	2.5412e-143	1	JUN	Stromal cells
7.30412e-145	0.761896	0.461	0.295	2.02741e-140	1	CDKN1C	Stromal cells
2.63357e-143	0.659926	0.291	0.155	7.31001e-139	1	STK19	Stromal cells
3.87023e-142	0.533231	0.273	0.138	1.07426e-137	1	PLTP	Stromal cells
7.88332e-141	0.56656	0.338	0.189	2.18817e-136	1	MIR100HG	Stromal cells
5.35057e-139	0.496082	0.531	0.356	1.48516e-134	1	DNAJC1	Stromal cells
1.56077e-137	0.614455	0.269	0.138	4.33224e-133	1	MED30	Stromal cells
1.34719e-135	0.512687	0.739	0.596	3.7394e-131	1	ASPH	Stromal cells
1.82993e-134	0.539338	0.439	0.28	5.07934e-130	1	CD164	Stromal cells
3.96273e-134	0.601417	0.282	0.15	1.09993e-129	1	ZNF483	Stromal cells
4.5115e-134	0.460897	0.709	0.56	1.25226e-129	1	NSA2	Stromal cells
5.78203e-134	0.588903	0.345	0.199	1.60492e-129	1	SPOCK1	Stromal cells
1.42164e-133	0.513992	0.56	0.387	3.94604e-129	1	RHOB	Stromal cells
5.5921e-133	0.595938	0.377	0.229	1.5522e-128	1	RRBP1	Stromal cells
1.56551e-132	0.283569	0.613	0.419	4.34537e-128	1	RGS16	Stromal cells
4.58317e-132	0.401024	0.796	0.658	1.27215e-127	1	C12orf57	Stromal cells
1.7718e-131	0.533857	0.375	0.224	4.918e-127	1	DANCR	Stromal cells
5.89937e-131	0.566539	0.332	0.189	1.63749e-126	1	SEMA6A	Stromal cells
6.46429e-130	0.569408	0.417	0.266	1.79429e-125	1	TMEM179B	Stromal cells
1.40551e-129	0.333918	0.915	0.836	3.90129e-125	1	BTF3	Stromal cells
5.14517e-129	0.582997	0.346	0.205	1.42814e-124	1	EFEMP2	Stromal cells
1.33342e-128	0.506065	0.34	0.195	3.70117e-124	1	RND3	Stromal cells
6.49671e-128	0.54583	0.284	0.152	1.80329e-123	1	RRAS	Stromal cells
1.95657e-127	0.294062	0.947	0.863	5.43086e-123	1	ENO1	Stromal cells
9.27135e-127	0.572508	0.394	0.248	2.57345e-122	1	CTSL	Stromal cells
1.24819e-126	0.320524	0.915	0.82	3.46461e-122	1	ZFAS1	Stromal cells
1.30406e-126	0.459773	0.707	0.563	3.61967e-122	1	PABPC1	Stromal cells
1.30341e-125	0.406387	0.782	0.658	3.61788e-121	1	EIF3E	Stromal cells
3.64324e-125	0.523816	0.278	0.147	1.01125e-120	1	ZIC2	Stromal cells
5.77734e-125	0.394622	0.839	0.712	1.60362e-120	1	TCEAL4	Stromal cells
3.10436e-124	0.516021	0.395	0.245	8.61676e-120	1	CHPF	Stromal cells
3.15288e-124	0.608507	0.346	0.207	8.75144e-120	1	VCL	Stromal cells
1.87024e-123	0.589179	0.345	0.205	5.19122e-119	1	SLC16A3	Stromal cells
3.05437e-123	0.333311	0.884	0.782	8.47802e-119	1	EEF2	Stromal cells
5.36699e-123	0.57992	0.314	0.18	1.48972e-118	1	C19orf81	Stromal cells
1.6824e-122	0.594232	0.309	0.178	4.66985e-118	1	ATP1B3	Stromal cells
5.82399e-121	0.57661	0.356	0.214	1.61657e-116	1	IQGAP2	Stromal cells
2.17819e-120	0.57706	0.261	0.14	6.04599e-116	1	C1orf54	Stromal cells
7.11868e-119	0.474126	0.574	0.421	1.97593e-114	1	PLD3	Stromal cells
1.23993e-117	0.531097	0.33	0.195	3.44169e-113	1	TLE1	Stromal cells
1.28315e-116	0.440592	0.605	0.451	3.56163e-112	1	MZT2A	Stromal cells
1.35677e-116	0.305183	0.916	0.828	3.76599e-112	1	GABARAP	Stromal cells
5.22056e-116	0.613256	0.278	0.154	1.44907e-111	1	SGK1	Stromal cells
8.00767e-116	0.531001	0.392	0.251	2.22269e-111	1	ECI2	Stromal cells
1.48059e-114	0.405992	0.582	0.409	4.10969e-110	1	GNAI2	Stromal cells
2.37685e-114	0.54445	0.311	0.178	6.59743e-110	1	LIX1	Stromal cells
4.27582e-114	0.527313	0.277	0.153	1.18684e-109	1	PERP	Stromal cells
2.81185e-113	0.327121	0.73	0.545	7.80486e-109	1	APP	Stromal cells
1.72095e-112	0.483682	0.494	0.347	4.77684e-108	1	FAAP20	Stromal cells
2.13582e-112	0.458302	0.548	0.4	5.92839e-108	1	EPB41L4A-AS1	Stromal cells
3.22025e-112	0.452226	0.722	0.583	8.93845e-108	1	ITM2C	Stromal cells
4.47095e-112	0.445614	0.559	0.404	1.241e-107	1	MCL1	Stromal cells
1.17566e-110	0.480959	0.801	0.708	3.26329e-106	1	BNIP3	Stromal cells
7.76775e-110	0.420665	0.423	0.266	2.15609e-105	1	COL11A1	Stromal cells
9.05705e-110	0.379889	0.331	0.191	2.51397e-105	1	VSX2	Stromal cells
2.36435e-109	0.369806	0.802	0.689	6.56272e-105	1	HSPD1	Stromal cells
2.39348e-108	0.476426	0.348	0.213	6.64359e-104	1	SLC22A17	Stromal cells
6.7437e-108	0.44319	0.514	0.36	1.87185e-103	1	THRA	Stromal cells
1.13071e-107	0.579318	0.271	0.154	3.1385e-103	1	MIR22HG	Stromal cells
2.59635e-107	0.455408	0.392	0.248	7.20668e-103	1	PON2	Stromal cells
7.62522e-107	0.344532	0.839	0.715	2.11653e-102	1	WDR83OS	Stromal cells
1.37376e-106	0.504325	0.435	0.297	3.81314e-102	1	SSBP4	Stromal cells
3.36458e-105	0.353544	0.417	0.26	9.33906e-101	1	COL18A1	Stromal cells
6.85992e-105	0.490693	0.279	0.159	1.90411e-100	1	FLNA	Stromal cells
1.69769e-104	0.46096	0.39	0.248	4.71229e-100	1	BTG3	Stromal cells
4.12669e-104	0.519885	0.302	0.181	1.14545e-99	1	MGAT4B	Stromal cells
5.84364e-104	0.536443	0.254	0.14	1.62202e-99	1	FAM13A	Stromal cells
6.08893e-104	0.516815	0.301	0.179	1.6901e-99	1	TSPAN6	Stromal cells
6.98374e-104	0.512579	0.335	0.207	1.93848e-99	1	TLN1	Stromal cells
8.26472e-103	0.331651	0.851	0.742	2.29404e-98	1	HSPE1	Stromal cells
1.09527e-102	0.520338	0.374	0.241	3.04013e-98	1	MIR210HG	Stromal cells
1.64427e-102	0.477359	0.27	0.151	4.56401e-98	1	TGIF1	Stromal cells
1.67203e-101	0.399536	0.427	0.282	4.64105e-97	1	SESN3	Stromal cells
2.87358e-101	0.514305	0.344	0.216	7.97621e-97	1	KDSR	Stromal cells
4.98525e-101	0.52572	0.355	0.227	1.38376e-96	1	GRN	Stromal cells
5.64299e-101	0.553473	0.292	0.174	1.56632e-96	1	TMEM245	Stromal cells
8.85888e-101	0.319102	0.825	0.688	2.45896e-96	1	RAC1	Stromal cells
7.99696e-100	0.456212	0.484	0.343	2.21972e-95	1	PRMT2	Stromal cells
1.02629e-99	0.47413	0.425	0.287	2.84867e-95	1	NFIL3	Stromal cells
1.45337e-99	0.532512	0.253	0.141	4.03411e-95	1	JDP2	Stromal cells
1.76611e-99	0.521038	0.252	0.142	4.9022e-95	1	SYNM	Stromal cells
8.44728e-99	0.474909	0.394	0.262	2.34471e-94	1	IMPDH2	Stromal cells
1.22733e-98	0.486548	0.261	0.149	3.40669e-94	1	KRCC1	Stromal cells
1.96449e-98	0.314994	0.931	0.867	5.45283e-94	1	EEF1G	Stromal cells
2.8166e-98	0.363897	0.728	0.604	7.81805e-94	1	TOMM20	Stromal cells
3.83946e-98	0.448712	0.338	0.207	1.06572e-93	1	DSC2	Stromal cells
6.6854e-97	0.416934	0.555	0.415	1.85567e-92	1	PRDX4	Stromal cells
2.00176e-96	0.305115	0.881	0.796	5.55628e-92	1	RPL4	Stromal cells
2.71052e-96	0.477702	0.304	0.185	7.52358e-92	1	LGALS3BP	Stromal cells
2.80587e-96	0.28161	0.885	0.776	7.78825e-92	1	PPA1	Stromal cells
4.9788e-96	0.464455	0.436	0.301	1.38196e-91	1	CALU	Stromal cells
5.61112e-95	0.480017	0.42	0.288	1.55748e-90	1	DNAJB1	Stromal cells
1.6051e-94	0.480371	0.261	0.151	4.45528e-90	1	TMED1	Stromal cells
2.03459e-94	0.370845	0.598	0.449	5.64741e-90	1	MYL12A	Stromal cells
2.4915e-94	0.425378	0.382	0.246	6.91565e-90	1	DDR1	Stromal cells
1.05747e-93	0.46882	0.404	0.274	2.93522e-89	1	RIDA	Stromal cells
3.06042e-92	0.445901	0.259	0.148	8.49481e-88	1	DAP	Stromal cells
8.04647e-92	0.475757	0.28	0.167	2.23346e-87	1	DTNA	Stromal cells
1.01041e-91	0.439608	0.55	0.417	2.8046e-87	1	CCDC167	Stromal cells
2.21563e-91	0.485691	0.29	0.175	6.14992e-87	1	SERINC5	Stromal cells
5.85425e-91	0.428492	0.639	0.504	1.62497e-86	1	CTNNB1	Stromal cells
3.96479e-90	0.46711	0.391	0.263	1.10051e-85	1	PDLIM5	Stromal cells
8.4466e-90	0.328594	0.882	0.784	2.34452e-85	1	SEC61G	Stromal cells
1.42904e-89	0.391297	0.478	0.337	3.96658e-85	1	SH3BGRL	Stromal cells
2.61653e-89	0.485024	0.349	0.228	7.26269e-85	1	RWDD3	Stromal cells
3.46101e-86	0.491181	0.252	0.149	9.60674e-82	1	FAM92A	Stromal cells
2.66569e-85	0.354848	0.724	0.597	7.39917e-81	1	MSI2	Stromal cells
3.1965e-85	0.867975	0.316	0.209	8.87252e-81	1	STAC2	Stromal cells
1.33166e-84	0.45819	0.28	0.171	3.6963e-80	1	LTA4H	Stromal cells
5.68557e-84	0.480664	0.49	0.362	1.57814e-79	1	LRRC75A	Stromal cells
8.44804e-84	0.419732	0.317	0.199	2.34492e-79	1	WWTR1	Stromal cells
1.0476e-83	0.427497	0.455	0.329	2.90782e-79	1	LAGE3	Stromal cells
1.11644e-83	0.433859	0.4	0.276	3.09891e-79	1	LSM6	Stromal cells
1.93824e-83	0.422101	0.509	0.385	5.37996e-79	1	SERP1	Stromal cells
4.00437e-82	0.426666	0.301	0.191	1.11149e-77	1	GSN	Stromal cells
8.02063e-82	0.426173	0.457	0.331	2.22628e-77	1	TUSC3	Stromal cells
5.75518e-81	0.445014	0.257	0.153	1.59747e-76	1	DIPK2A	Stromal cells
3.68234e-80	0.477064	0.314	0.204	1.02211e-75	1	C11orf74	Stromal cells
4.77319e-80	0.333731	0.791	0.681	1.3249e-75	1	POLR2L	Stromal cells
4.98316e-80	0.417919	0.254	0.15	1.38318e-75	1	EGLN3	Stromal cells
6.37859e-80	0.450434	0.298	0.19	1.77051e-75	1	AAMDC	Stromal cells
7.5522e-80	0.446405	0.25	0.15	2.09626e-75	1	CHRAC1	Stromal cells
1.91495e-79	0.447086	0.42	0.299	5.31531e-75	1	CRB1	Stromal cells
9.71714e-79	0.310246	0.614	0.486	2.69719e-74	1	DUT	Stromal cells
6.43047e-78	0.456152	0.341	0.225	1.78491e-73	1	TSTD1	Stromal cells
1.64006e-77	0.360308	0.748	0.632	4.55231e-73	1	TXN	Stromal cells
3.80603e-77	0.405153	0.371	0.252	1.05644e-72	1	CLEC11A	Stromal cells
8.90585e-77	0.500255	0.263	0.165	2.472e-72	1	CDO1	Stromal cells
9.32545e-77	0.704931	0.381	0.274	2.58846e-72	1	NOL3	Stromal cells
5.28692e-76	0.341125	0.564	0.439	1.46749e-71	1	SNHG8	Stromal cells
1.20661e-75	0.442901	0.404	0.286	3.34918e-71	1	IRF2BPL	Stromal cells
2.00534e-75	0.400324	0.371	0.255	5.56623e-71	1	AC005261.1	Stromal cells
5.35525e-75	0.435291	0.261	0.162	1.48646e-70	1	CRYL1	Stromal cells
1.65126e-74	0.30873	0.768	0.653	4.58342e-70	1	SSB	Stromal cells
1.77274e-74	0.410077	0.287	0.18	4.92059e-70	1	TBX2-AS1	Stromal cells
2.54611e-74	0.28998	0.819	0.714	7.06723e-70	1	ST13	Stromal cells
1.3438e-73	0.281389	0.857	0.8	3.72998e-69	1	RPS4Y1	Stromal cells
1.8357e-72	0.393461	0.484	0.367	5.09535e-68	1	NFIC	Stromal cells
1.65284e-71	0.364867	0.254	0.154	4.58779e-67	1	FILIP1L	Stromal cells
2.17105e-71	0.291496	0.821	0.721	6.02618e-67	1	SNRPD2	Stromal cells
6.59329e-71	0.395739	0.256	0.158	1.8301e-66	1	EGR2	Stromal cells
1.64292e-70	0.409888	0.265	0.166	4.56026e-66	1	LRP10	Stromal cells
2.75053e-70	0.429009	0.341	0.233	7.63464e-66	1	SLC8A1	Stromal cells
3.6888e-70	0.415196	0.397	0.285	1.0239e-65	1	SNHG7	Stromal cells
4.67915e-70	0.356614	0.337	0.224	1.29879e-65	1	LITAF	Stromal cells
9.87311e-70	0.390302	0.481	0.368	2.74048e-65	1	ARL2	Stromal cells
2.94266e-69	0.324651	0.641	0.524	8.16794e-65	1	FIS1	Stromal cells
5.49154e-69	0.401301	0.395	0.283	1.52429e-64	1	MSANTD4	Stromal cells
1.12604e-68	0.4168	0.255	0.16	3.12556e-64	1	SYPL1	Stromal cells
1.72037e-68	0.310829	0.498	0.376	4.77523e-64	1	PBX1	Stromal cells
5.42544e-68	0.402694	0.308	0.203	1.50594e-63	1	AK4	Stromal cells
1.21304e-66	0.364149	0.486	0.37	3.36704e-62	1	PNRC2	Stromal cells
1.38822e-66	0.374357	0.625	0.515	3.85328e-62	1	NFE2L2	Stromal cells
3.30577e-66	0.343062	0.455	0.333	9.17584e-62	1	PTTG1IP	Stromal cells
1.42754e-65	0.378316	0.43	0.319	3.96242e-61	1	HDDC2	Stromal cells
1.01551e-64	0.507846	0.349	0.246	2.81874e-60	1	PLEKHA1	Stromal cells
1.17337e-64	0.298345	0.703	0.596	3.25691e-60	1	ERP29	Stromal cells
2.3036e-64	0.406103	0.359	0.257	6.39411e-60	1	PTRHD1	Stromal cells
4.6553e-64	0.416674	0.279	0.183	1.29217e-59	1	MARCH3	Stromal cells
3.87297e-63	0.3736	0.305	0.206	1.07502e-58	1	RNF130	Stromal cells
4.26339e-63	0.366302	0.417	0.306	1.18339e-58	1	RALBP1	Stromal cells
8.29562e-63	0.310689	0.717	0.609	2.30262e-58	1	HSPA5	Stromal cells
1.77586e-62	0.346822	0.52	0.412	4.92924e-58	1	EIF3L	Stromal cells
4.23047e-62	0.288956	0.719	0.614	1.17425e-57	1	CSTB	Stromal cells
2.12815e-61	0.34871	0.485	0.378	5.9071e-57	1	LRPAP1	Stromal cells
2.94994e-61	0.361533	0.394	0.28	8.18814e-57	1	MEST	Stromal cells
5.16018e-61	0.261448	0.76	0.638	1.43231e-56	1	PPDPF	Stromal cells
8.93595e-61	0.314418	0.596	0.483	2.48035e-56	1	HIGD2A	Stromal cells
2.68546e-60	0.301623	0.672	0.565	7.45403e-56	1	RNF7	Stromal cells
4.01143e-60	0.326208	0.443	0.332	1.11345e-55	1	LEPROT	Stromal cells
8.22596e-60	0.348427	0.55	0.444	2.28328e-55	1	CAPZB	Stromal cells
4.73357e-59	0.345683	0.434	0.324	1.3139e-54	1	DMAC1	Stromal cells
2.09258e-58	0.326513	0.273	0.178	5.80837e-54	1	S100A16	Stromal cells
2.13573e-58	0.32538	0.583	0.467	5.92815e-54	1	PHYHIPL	Stromal cells
2.95093e-58	0.348546	0.351	0.249	8.19088e-54	1	LAMP2	Stromal cells
8.10253e-58	0.420849	0.533	0.433	2.24902e-53	1	GPI	Stromal cells
1.04324e-57	0.382772	0.314	0.219	2.89572e-53	1	XBP1	Stromal cells
3.9422e-57	0.33496	0.479	0.375	1.09424e-52	1	MTCH1	Stromal cells
5.49783e-57	0.364273	0.25	0.163	1.52603e-52	1	NAMPT	Stromal cells
2.82738e-56	0.334421	0.509	0.403	7.84796e-52	1	HADHA	Stromal cells
3.09799e-56	0.325936	0.374	0.271	8.59908e-52	1	TMEM123	Stromal cells
4.17845e-56	0.453028	0.395	0.298	1.15981e-51	1	TM9SF2	Stromal cells
6.52392e-56	0.390183	0.817	0.774	1.81085e-51	1	PGK1	Stromal cells
1.18826e-55	0.384447	0.29	0.199	3.29825e-51	1	MMP24OS	Stromal cells
2.85889e-55	0.37624	0.274	0.183	7.93541e-51	1	GEM	Stromal cells
2.97034e-55	0.32409	0.538	0.436	8.24479e-51	1	ADH5	Stromal cells
3.2879e-55	0.300239	0.554	0.446	9.12622e-51	1	ARPC5	Stromal cells
3.43738e-55	0.326953	0.297	0.202	9.54115e-51	1	PLXDC2	Stromal cells
5.91405e-54	0.360789	0.287	0.197	1.64156e-49	1	PDIA4	Stromal cells
1.13593e-53	0.313302	0.53	0.421	3.15299e-49	1	CD59	Stromal cells
1.78964e-53	0.256352	0.374	0.264	4.96751e-49	1	S100A13	Stromal cells
1.82305e-53	0.344397	0.448	0.348	5.06025e-49	1	PCBD1	Stromal cells
4.90426e-52	0.291839	0.584	0.477	1.36128e-47	1	PNKD	Stromal cells
1.25756e-51	0.283646	0.807	0.728	3.49061e-47	1	BSG	Stromal cells
1.82762e-51	0.358571	0.254	0.171	5.07291e-47	1	SLC25A39	Stromal cells
2.46377e-51	0.378571	0.388	0.296	6.83869e-47	1	AKR7A2	Stromal cells
1.23852e-50	0.340888	0.395	0.294	3.43775e-46	1	ARHGAP29	Stromal cells
1.80655e-50	0.279853	0.548	0.446	5.01445e-46	1	SNHG5	Stromal cells
2.19329e-50	0.329544	0.347	0.252	6.08793e-46	1	MAGED1	Stromal cells
2.20278e-50	0.278452	0.752	0.663	6.11426e-46	1	APLP2	Stromal cells
3.36736e-50	0.348514	0.259	0.175	9.34679e-46	1	SFT2D1	Stromal cells
1.37744e-49	0.253078	0.471	0.359	3.82336e-45	1	CPNE3	Stromal cells
1.79195e-49	0.256344	0.387	0.286	4.97392e-45	1	SDCBP	Stromal cells
4.42639e-49	0.300313	0.521	0.418	1.22863e-44	1	PSME1	Stromal cells
5.36543e-49	0.316186	0.433	0.337	1.48928e-44	1	PRKAR1A	Stromal cells
5.46334e-49	0.360874	0.323	0.232	1.51646e-44	1	HOMER3	Stromal cells
2.31436e-48	0.280807	0.44	0.341	6.42398e-44	1	APRT	Stromal cells
4.82539e-48	0.295012	0.453	0.356	1.33938e-43	1	ERGIC3	Stromal cells
7.32206e-48	0.325544	0.283	0.197	2.03238e-43	1	FAM171A2	Stromal cells
1.1347e-47	0.300509	0.289	0.201	3.14959e-43	1	CDC42EP3	Stromal cells
2.94268e-47	0.265757	0.581	0.477	8.16799e-43	1	PGLS	Stromal cells
3.66379e-47	0.264427	0.566	0.463	1.01696e-42	1	SEPTIN2	Stromal cells
8.32405e-47	0.361315	0.254	0.174	2.31051e-42	1	NOTCH2	Stromal cells
1.03992e-46	0.279771	0.622	0.526	2.88651e-42	1	CFAP298	Stromal cells
2.20317e-46	0.274856	0.531	0.43	6.11533e-42	1	TMEM256	Stromal cells
1.61763e-45	0.359401	0.284	0.203	4.49006e-41	1	TP53TG1	Stromal cells
1.84353e-45	0.320106	0.288	0.204	5.11709e-41	1	ADSS	Stromal cells
1.96405e-45	0.34455	0.388	0.301	5.45161e-41	1	P4HB	Stromal cells
3.41821e-45	0.301446	0.418	0.324	9.48792e-41	1	TMEM18	Stromal cells
3.8513e-45	0.308269	0.443	0.349	1.069e-40	1	RTL8C	Stromal cells
3.22879e-44	0.332798	0.356	0.27	8.96215e-40	1	AMD1	Stromal cells
5.73476e-44	0.302917	0.544	0.454	1.5918e-39	1	TCEAL3	Stromal cells
3.3944e-43	0.337202	0.342	0.259	9.42184e-39	1	TPGS1	Stromal cells
9.95671e-43	0.293849	0.392	0.301	2.76368e-38	1	COA4	Stromal cells
1.1937e-41	0.278246	0.351	0.264	3.31336e-37	1	CCNB1IP1	Stromal cells
1.79107e-41	0.300553	0.341	0.255	4.97147e-37	1	SNHG9	Stromal cells
1.63106e-40	0.330392	0.354	0.271	4.52733e-36	1	LYPLAL1	Stromal cells
4.16493e-40	0.275176	0.447	0.359	1.15606e-35	1	LSM2	Stromal cells
8.80217e-40	0.298894	0.31	0.231	2.44322e-35	1	BCL7C	Stromal cells
1.09825e-39	0.293722	0.318	0.236	3.04842e-35	1	DECR1	Stromal cells
1.65802e-39	0.342596	0.32	0.243	4.60216e-35	1	ARF6	Stromal cells
1.7203e-39	0.300644	0.278	0.201	4.77502e-35	1	NAT14	Stromal cells
2.59191e-39	0.254661	0.351	0.263	7.19435e-35	1	GNB2	Stromal cells
2.76734e-39	0.260989	0.342	0.257	7.68131e-35	1	CDK4	Stromal cells
3.3884e-39	0.260128	0.605	0.521	9.4052e-35	1	TLE5	Stromal cells
8.3045e-39	0.265223	0.399	0.311	2.30508e-34	1	COMT	Stromal cells
1.66009e-38	0.370052	0.327	0.245	4.60792e-34	1	TRH	Stromal cells
2.34284e-38	0.26237	0.419	0.333	6.50301e-34	1	TCEA2	Stromal cells
1.25612e-37	0.2587	0.454	0.366	3.48662e-33	1	DNPH1	Stromal cells
1.81732e-37	0.273589	0.25	0.176	5.04434e-33	1	TYW3	Stromal cells
2.76051e-37	0.280106	0.307	0.226	7.66236e-33	1	TCEAL7	Stromal cells
4.98608e-37	0.251433	0.332	0.249	1.38399e-32	1	SLC39A10	Stromal cells
9.12469e-37	0.33628	0.593	0.524	2.53274e-32	1	LDHA	Stromal cells
2.80773e-36	0.258207	0.519	0.436	7.79343e-32	1	RBIS	Stromal cells
9.45283e-36	0.261924	0.347	0.266	2.62382e-31	1	CCDC34	Stromal cells
4.33825e-35	0.278621	0.278	0.206	1.20417e-30	1	ARHGDIA	Stromal cells
4.74005e-34	0.281241	0.38	0.302	1.31569e-29	1	EEA1	Stromal cells
1.03827e-32	0.269132	0.261	0.192	2.88192e-28	1	ZNF511	Stromal cells
5.53973e-32	0.261793	0.412	0.335	1.53766e-27	1	SUCO	Stromal cells
4.06169e-31	0.306165	0.324	0.253	1.1274e-26	1	CLGN	Stromal cells
5.9347e-31	0.267088	0.26	0.193	1.6473e-26	1	STON2	Stromal cells
7.45253e-31	0.257662	0.278	0.21	2.0686e-26	1	AKAP13	Stromal cells
2.96774e-29	0.285892	0.306	0.239	8.23757e-25	1	TMEM141	Stromal cells
3.59595e-29	0.272542	0.268	0.204	9.98127e-25	1	ADI1	Stromal cells
1.16459e-28	0.25421	0.304	0.236	3.23256e-24	1	MOB1A	Stromal cells
2.45675e-28	0.260979	0.254	0.192	6.8192e-24	1	IFI6	Stromal cells
1.62192e-27	0.255239	0.263	0.201	4.50196e-23	1	PRKCSH	Stromal cells
5.25941e-27	0.268276	0.34	0.273	1.45985e-22	1	DNAJB9	Stromal cells
8.82904e-25	0.313925	0.305	0.243	2.45068e-20	1	LCA5	Stromal cells
4.60369e-19	0.328263	0.409	0.358	1.27785e-14	1	HERPUD1	Stromal cells
0	3.5482	0.869	0.222	0	2	SAG	Rods I
0	3.2587	0.991	0.61	0	2	GNGT1	Rods I
0	3.14962	0.995	0.362	0	2	GNAT1	Rods I
0	2.93785	0.798	0.11	0	2	SMIM40	Rods I
0	2.92602	0.982	0.408	0	2	PDE6G	Rods I
0	2.90084	1	0.541	0	2	ROM1	Rods I
0	2.8632	0.803	0.126	0	2	PDE6A	Rods I
0	2.81452	0.945	0.268	0	2	CABP5	Rods I
0	2.68312	1	0.626	0	2	NRL	Rods I
0	2.6121	0.517	0.059	0	2	CCKBR	Rods I
0	2.55082	0.862	0.203	0	2	GPR160	Rods I
0	2.55036	0.999	0.716	0	2	RCVRN	Rods I
0	2.52981	0.999	0.475	0	2	AIPL1	Rods I
0	2.52686	0.683	0.104	0	2	CLUL1	Rods I
0	2.48616	0.859	0.187	0	2	NR2E3	Rods I
0	2.45669	0.933	0.273	0	2	CNGB1	Rods I
0	2.29663	0.994	0.462	0	2	RP1	Rods I
0	2.29023	0.683	0.146	0	2	REEP6	Rods I
0	2.25736	0.769	0.175	0	2	SAMD11	Rods I
0	2.25377	0.503	0.069	0	2	SLC24A1	Rods I
0	2.21274	0.947	0.324	0	2	KCNV2	Rods I
0	2.18871	0.473	0.075	0	2	AC084866.2	Rods I
0	2.11842	0.746	0.255	0	2	WAPL	Rods I
0	2.06901	0.933	0.491	0	2	GNB1	Rods I
0	2.06524	0.577	0.116	0	2	RASSF2	Rods I
0	2.06351	0.997	0.73	0	2	CPE	Rods I
0	2.06035	0.713	0.178	0	2	PDE6B	Rods I
0	2.05638	0.919	0.38	0	2	PPP2R2B	Rods I
0	2.04148	0.902	0.335	0	2	PRCD	Rods I
0	2.00297	0.672	0.172	0	2	SPINK4	Rods I
0	1.97723	0.886	0.348	0	2	FAM161A	Rods I
0	1.96645	0.69	0.191	0	2	OSBP2	Rods I
0	1.95592	0.801	0.238	0	2	IMPG1	Rods I
0	1.95286	0.956	0.376	0	2	IMPG2	Rods I
0	1.95083	0.954	0.611	0	2	YBX3	Rods I
0	1.92886	0.46	0.072	0	2	GABRR3	Rods I
0	1.92756	0.82	0.296	0	2	ELOVL4	Rods I
0	1.91992	0.66	0.17	0	2	AC055733.2	Rods I
0	1.91323	0.899	0.48	0	2	SPTBN1	Rods I
0	1.88644	0.819	0.305	0	2	RGS9	Rods I
0	1.87112	0.682	0.216	0	2	PDE4DIP	Rods I
0	1.8703	0.576	0.136	0	2	SAMD7	Rods I
0	1.85488	0.732	0.211	0	2	PRPH2	Rods I
0	1.85256	0.934	0.372	0	2	FSTL5	Rods I
0	1.84982	0.894	0.367	0	2	PLEKHB1	Rods I
0	1.84763	0.754	0.218	0	2	RS1	Rods I
0	1.83327	0.998	0.632	0	2	UNC119	Rods I
0	1.81143	0.749	0.219	0	2	RAX2	Rods I
0	1.80374	0.435	0.088	0	2	RDH12	Rods I
0	1.79853	0.315	0.037	0	2	MXRA5	Rods I
0	1.79393	0.987	0.746	0	2	CADM1	Rods I
0	1.7593	0.796	0.334	0	2	ALDOC	Rods I
0	1.75358	0.357	0.078	0	2	PLD4	Rods I
0	1.74808	0.515	0.12	0	2	TRAC	Rods I
0	1.73965	0.589	0.202	0	2	SNTB2	Rods I
0	1.7348	0.849	0.379	0	2	EPB41	Rods I
0	1.72454	0.704	0.219	0	2	MAK	Rods I
0	1.72219	0.601	0.166	0	2	AL451062.1	Rods I
0	1.71871	0.999	0.91	0	2	HMGN1	Rods I
0	1.71812	0.562	0.145	0	2	AANAT	Rods I
0	1.7119	0.657	0.197	0	2	RBP3	Rods I
0	1.71	0.965	0.614	0	2	LAPTM4B	Rods I
0	1.69369	0.725	0.279	0	2	PTPN13	Rods I
0	1.69081	0.963	0.621	0	2	EPB41L2	Rods I
0	1.68814	0.995	0.516	0	2	PDC	Rods I
0	1.67606	0.84	0.319	0	2	SNAP25	Rods I
0	1.65959	0.603	0.216	0	2	SYCE1L	Rods I
0	1.65269	0.889	0.309	0	2	TULP1	Rods I
0	1.64792	0.995	0.861	0	2	PSIP1	Rods I
0	1.64604	0.973	0.596	0	2	ENO2	Rods I
0	1.64443	0.732	0.251	0	2	NTM	Rods I
0	1.64353	0.579	0.162	0	2	VTN	Rods I
0	1.62917	0.942	0.397	0	2	NEUROD1	Rods I
0	1.62513	0.417	0.076	0	2	MRLN	Rods I
0	1.62484	0.84	0.334	0	2	STX3	Rods I
0	1.61494	0.271	0.04	0	2	MSX1	Rods I
0	1.59323	0.833	0.318	0	2	TLCD3B	Rods I
0	1.59184	0.708	0.272	0	2	EPS8	Rods I
0	1.57101	0.874	0.356	0	2	CRX	Rods I
0	1.56508	0.985	0.684	0	2	AKAP9	Rods I
0	1.56467	0.558	0.178	0	2	MARCH1	Rods I
0	1.56098	0.63	0.219	0	2	KCNB1	Rods I
0	1.55722	0.437	0.122	0	2	IFI27	Rods I
0	1.55561	0.83	0.28	0	2	CPLX4	Rods I
0	1.54414	0.85	0.443	0	2	TPD52	Rods I
0	1.54092	0.996	0.894	0	2	PRDX1	Rods I
0	1.53626	0.99	0.53	0	2	GNB3	Rods I
0	1.50846	0.364	0.082	0	2	NRTN	Rods I
0	1.50621	0.564	0.186	0	2	IMPDH1	Rods I
0	1.50348	0.611	0.205	0	2	MT1E	Rods I
0	1.49797	0.414	0.104	0	2	MATK	Rods I
0	1.49236	0.747	0.38	0	2	HSPA4	Rods I
0	1.48932	0.624	0.221	0	2	CDHR1	Rods I
0	1.48756	0.495	0.157	0	2	ABCA4	Rods I
0	1.48379	0.387	0.098	0	2	ANXA4	Rods I
0	1.477	0.483	0.168	0	2	GPR137B	Rods I
0	1.47261	0.767	0.305	0	2	RIMS2	Rods I
0	1.46217	0.644	0.272	0	2	COBLL1	Rods I
0	1.46081	0.333	0.063	0	2	PPEF2	Rods I
0	1.45766	0.869	0.364	0	2	SEPTIN4	Rods I
0	1.41965	0.611	0.236	0	2	PKIB	Rods I
0	1.41813	0.554	0.181	0	2	RD3	Rods I
0	1.41504	0.603	0.232	0	2	CHRNA3	Rods I
0	1.41061	0.353	0.098	0	2	PTENP1-AS	Rods I
0	1.40497	0.481	0.135	0	2	NXNL1	Rods I
0	1.39566	0.664	0.318	0	2	AL391650.1	Rods I
0	1.39423	0.491	0.175	0	2	ABCA5	Rods I
0	1.39283	0.334	0.104	0	2	ARHGAP10	Rods I
0	1.39102	0.502	0.16	0	2	RTBDN	Rods I
0	1.39027	0.505	0.173	0	2	FAM107A	Rods I
0	1.38989	0.536	0.21	0	2	IQSEC1	Rods I
0	1.38866	0.358	0.097	0	2	FAM124A	Rods I
0	1.3861	0.921	0.476	0	2	PCBP4	Rods I
0	1.38465	0.773	0.439	0	2	OSBPL1A	Rods I
0	1.38291	0.354	0.089	0	2	USH2A	Rods I
0	1.37902	0.708	0.359	0	2	HTRA1	Rods I
0	1.35722	0.397	0.13	0	2	DGKD	Rods I
0	1.35642	0.468	0.189	0	2	OPTN	Rods I
0	1.35625	0.285	0.061	0	2	ERN1	Rods I
0	1.35342	0.614	0.229	0	2	ANKRD33B	Rods I
0	1.35192	0.527	0.129	0	2	TFPI2	Rods I
0	1.34778	0.297	0.061	0	2	SYDE2	Rods I
0	1.34742	0.567	0.24	0	2	ARHGAP42	Rods I
0	1.3447	0.637	0.254	0	2	PPFIA2	Rods I
0	1.34437	0.707	0.387	0	2	PDCD4	Rods I
0	1.34229	0.817	0.293	0	2	GNGT2	Rods I
0	1.32708	0.451	0.139	0	2	EYS	Rods I
0	1.32502	0.396	0.126	0	2	GSKIP	Rods I
0	1.32187	0.402	0.129	0	2	AC004540.1	Rods I
0	1.3178	0.436	0.142	0	2	IGSF9	Rods I
0	1.31216	0.734	0.445	0	2	SYNE2	Rods I
0	1.31204	0.86	0.596	0	2	HIST1H4C	Rods I
0	1.31152	0.488	0.21	0	2	DNAAF4	Rods I
0	1.30974	0.386	0.13	0	2	LZTS3	Rods I
0	1.29244	0.495	0.208	0	2	TMEM237	Rods I
0	1.28586	0.811	0.466	0	2	GET1	Rods I
0	1.28151	0.844	0.445	0	2	CADM2	Rods I
0	1.28147	0.706	0.349	0	2	ZNF385A	Rods I
0	1.28066	0.473	0.168	0	2	ABCA7	Rods I
0	1.27491	0.652	0.323	0	2	ANK2	Rods I
0	1.2746	0.639	0.304	0	2	TSPAN7	Rods I
0	1.26294	0.986	0.815	0	2	ARL6IP1	Rods I
0	1.26114	0.518	0.235	0	2	CITED2	Rods I
0	1.25852	0.521	0.24	0	2	SETD3	Rods I
0	1.25322	0.822	0.494	0	2	TPM1	Rods I
0	1.23699	0.339	0.141	0	2	C1QTNF4	Rods I
0	1.23007	0.52	0.261	0	2	R3HCC1	Rods I
0	1.22745	0.506	0.244	0	2	MCUR1	Rods I
0	1.22597	0.534	0.233	0	2	CCDC181	Rods I
0	1.22454	0.774	0.466	0	2	HIST1H1C	Rods I
0	1.22211	0.619	0.341	0	2	DDRGK1	Rods I
0	1.21751	0.687	0.296	0	2	LINC00599	Rods I
0	1.21692	0.419	0.157	0	2	YPEL2	Rods I
0	1.21355	0.994	0.93	0	2	GSTP1	Rods I
0	1.21014	0.475	0.205	0	2	MYO9A	Rods I
0	1.20672	0.441	0.196	0	2	PNO1	Rods I
0	1.20464	0.818	0.522	0	2	SMC3	Rods I
0	1.20413	0.307	0.085	0	2	RGS9BP	Rods I
0	1.19806	0.416	0.158	0	2	TMEM138	Rods I
0	1.19752	0.379	0.142	0	2	EMC1	Rods I
0	1.19646	0.441	0.185	0	2	LRRC57	Rods I
0	1.19002	0.735	0.423	0	2	ABHD14A	Rods I
0	1.18957	0.396	0.161	0	2	IDH1	Rods I
0	1.18327	0.392	0.137	0	2	ARL6	Rods I
0	1.18282	0.381	0.139	0	2	PAQR4	Rods I
0	1.1799	0.347	0.106	0	2	PCARE	Rods I
0	1.17913	0.447	0.207	0	2	SRPK1	Rods I
0	1.17284	0.315	0.122	0	2	DUSP14	Rods I
0	1.17196	0.395	0.156	0	2	SCAMP5	Rods I
0	1.1705	0.371	0.154	0	2	TACC1	Rods I
0	1.16829	0.463	0.18	0	2	C16orf74	Rods I
0	1.16186	0.283	0.076	0	2	NEURL1	Rods I
0	1.16109	0.415	0.184	0	2	DMD	Rods I
0	1.15916	0.347	0.117	0	2	TMEM108	Rods I
0	1.15734	0.478	0.253	0	2	ALDH2	Rods I
0	1.15686	0.71	0.302	0	2	DPYSL3	Rods I
0	1.15663	0.512	0.254	0	2	OXLD1	Rods I
0	1.1558	0.513	0.194	0	2	SLC17A7	Rods I
0	1.14407	0.691	0.382	0	2	AHI1	Rods I
0	1.1437	0.619	0.328	0	2	PCMTD2	Rods I
0	1.1383	0.259	0.07	0	2	RP1L1	Rods I
0	1.13639	0.526	0.286	0	2	CD46	Rods I
0	1.13635	0.317	0.103	0	2	LLGL2	Rods I
0	1.13586	0.363	0.132	0	2	DIRAS2	Rods I
0	1.13553	0.348	0.129	0	2	KLHL18	Rods I
0	1.13481	0.5	0.215	0	2	SLC6A6	Rods I
0	1.12704	0.278	0.08	0	2	PLCD3	Rods I
0	1.122	0.463	0.226	0	2	EML1	Rods I
0	1.11846	0.328	0.109	0	2	SLC1A7	Rods I
0	1.11699	0.539	0.279	0	2	MAP4K3-DT	Rods I
0	1.11646	0.442	0.201	0	2	PPP3R1	Rods I
0	1.11523	0.61	0.306	0	2	PROM1	Rods I
0	1.11195	0.991	0.772	0	2	SYT1	Rods I
0	1.1098	0.571	0.316	0	2	DDB1	Rods I
0	1.10515	0.813	0.371	0	2	SCG3	Rods I
0	1.1004	0.386	0.164	0	2	LYST	Rods I
0	1.0996	0.33	0.135	0	2	RPGR	Rods I
0	1.0979	0.293	0.087	0	2	PLCH2	Rods I
0	1.09403	0.262	0.077	0	2	AC110716.1	Rods I
0	1.09189	0.297	0.111	0	2	IGF2BP3	Rods I
0	1.08875	0.275	0.081	0	2	CNKSR2	Rods I
0	1.08872	0.406	0.178	0	2	ECHDC2	Rods I
0	1.08394	0.985	0.856	0	2	HMGN2	Rods I
0	1.08333	0.262	0.082	0	2	WAKMAR2	Rods I
0	1.07907	0.307	0.113	0	2	WDTC1	Rods I
0	1.07864	0.573	0.311	0	2	VPS36	Rods I
0	1.07717	0.668	0.329	0	2	SEZ6L2	Rods I
0	1.07586	0.367	0.15	0	2	BBS5	Rods I
0	1.0758	0.482	0.2	0	2	MIR124-2HG	Rods I
0	1.0752	0.422	0.189	0	2	AGPAT3	Rods I
0	1.07044	0.278	0.092	0	2	TRIM36	Rods I
0	1.06743	0.734	0.335	0	2	SYP	Rods I
0	1.06698	0.889	0.568	0	2	NME1	Rods I
0	1.06293	0.469	0.229	0	2	SGIP1	Rods I
0	1.06198	0.38	0.164	0	2	SLC2A11	Rods I
0	1.06019	0.34	0.13	0	2	MTFR1	Rods I
0	1.05523	0.922	0.676	0	2	COX17	Rods I
0	1.05395	0.603	0.342	0	2	CALCOCO2	Rods I
0	1.05231	0.475	0.177	0	2	MPP4	Rods I
0	1.04797	0.335	0.13	0	2	ZNF875	Rods I
0	1.03921	0.481	0.247	0	2	LENG8	Rods I
0	1.03011	0.779	0.468	0	2	MAP2	Rods I
0	1.02937	0.292	0.106	0	2	FMN1	Rods I
0	1.0268	0.501	0.244	0	2	PARD6B	Rods I
0	1.02504	0.457	0.225	0	2	NTNG2	Rods I
0	1.02443	0.513	0.27	0	2	AGAP1	Rods I
0	1.02111	0.668	0.424	0	2	ADD1	Rods I
0	1.01171	0.389	0.171	0	2	USP2	Rods I
0	1.00986	0.422	0.205	0	2	PODXL2	Rods I
0	1.00647	0.526	0.284	0	2	ARL4D	Rods I
0	0.999146	0.354	0.144	0	2	SRRM3	Rods I
0	0.996716	0.607	0.267	0	2	OTX2	Rods I
0	0.995609	0.585	0.29	0	2	MT1X	Rods I
0	0.988988	0.85	0.621	0	2	IFI27L2	Rods I
0	0.984214	0.545	0.291	0	2	ROGDI	Rods I
0	0.982138	0.487	0.218	0	2	ATP1A3	Rods I
0	0.979038	0.33	0.132	0	2	PCBP3	Rods I
0	0.977862	0.603	0.387	0	2	MAP9	Rods I
0	0.972282	0.819	0.362	0	2	GUCA1B	Rods I
0	0.961714	0.529	0.299	0	2	RALGPS2	Rods I
0	0.958486	0.562	0.334	0	2	DYNC1LI1	Rods I
0	0.957327	0.703	0.466	0	2	BAG1	Rods I
0	0.957223	0.573	0.262	0	2	SRRM4	Rods I
0	0.954648	0.967	0.784	0	2	VAMP2	Rods I
0	0.952011	0.655	0.413	0	2	FZD3	Rods I
0	0.946982	0.909	0.725	0	2	TMEM14B	Rods I
0	0.945972	0.451	0.193	0	2	INA	Rods I
0	0.941771	0.98	0.886	0	2	SEC62	Rods I
0	0.92839	0.894	0.712	0	2	ARL3	Rods I
0	0.925181	0.574	0.328	0	2	GNB5	Rods I
0	0.923777	0.666	0.471	0	2	GOLGB1	Rods I
0	0.919429	0.627	0.419	0	2	COPZ1	Rods I
0	0.916976	0.628	0.386	0	2	MAP1LC3A	Rods I
0	0.916209	0.547	0.322	0	2	LYPLA1	Rods I
0	0.911672	0.669	0.439	0	2	OCIAD2	Rods I
0	0.904289	0.645	0.392	0	2	KIF2A	Rods I
0	0.902041	0.376	0.157	0	2	ZNF385B	Rods I
0	0.901869	0.656	0.408	0	2	AAK1	Rods I
0	0.899129	0.708	0.468	0	2	PARP1	Rods I
0	0.889432	0.904	0.706	0	2	ARL6IP5	Rods I
0	0.859885	0.603	0.312	0	2	GADD45G	Rods I
0	0.852495	0.994	0.99	0	2	MT-ATP6	Rods I
0	0.84707	0.769	0.581	0	2	CCT3	Rods I
0	0.841835	0.786	0.572	0	2	UQCC2	Rods I
0	0.835347	0.975	0.86	0	2	PKM	Rods I
0	0.828556	0.912	0.743	0	2	TUBB4B	Rods I
0	0.826779	0.93	0.789	0	2	SELENOK	Rods I
0	0.815728	0.782	0.606	0	2	TNRC6B	Rods I
0	0.811601	0.696	0.498	0	2	ORMDL1	Rods I
0	0.810145	0.994	0.951	0	2	YBX1	Rods I
0	0.803785	0.715	0.514	0	2	ATF4	Rods I
0	0.800621	0.793	0.585	0	2	MXRA7	Rods I
0	0.782207	0.91	0.792	0	2	SPCS1	Rods I
0	0.771837	0.803	0.605	0	2	CHD9	Rods I
0	0.735496	0.967	0.937	0	2	MT-ND2	Rods I
0	0.73536	0.83	0.663	0	2	ATP5F1A	Rods I
0	0.710433	0.818	0.661	0	2	PRMT1	Rods I
0	0.682615	0.9	0.741	0	2	TUBA1B	Rods I
0	0.663213	0.895	0.778	0	2	UBXN4	Rods I
0	0.660109	0.997	0.924	0	2	CKB	Rods I
0	0.655719	0.984	0.939	0	2	TMA7	Rods I
0	0.653455	0.992	0.91	0	2	MAP1B	Rods I
0	0.648216	0.988	0.975	0	2	MT-ND3	Rods I
0	0.575006	0.996	0.96	0	2	PTMS	Rods I
0	0.439085	0.944	0.843	0	2	GUK1	Rods I
5.10035e-306	0.896789	0.494	0.264	1.41571e-301	2	PLEKHA5	Rods I
5.97917e-304	0.994838	0.422	0.212	1.65964e-299	2	ITSN1	Rods I
2.45564e-303	1.05783	0.311	0.124	6.81612e-299	2	MMP2	Rods I
7.58212e-303	0.963102	0.309	0.12	2.10457e-298	2	SNCB	Rods I
4.9231e-302	0.940601	0.446	0.226	1.36651e-297	2	NDRG3	Rods I
7.81155e-301	0.993505	0.451	0.24	2.16825e-296	2	TAOK3	Rods I
8.15658e-301	1.01575	0.405	0.196	2.26402e-296	2	TRAK1	Rods I
2.68025e-300	1.00456	0.363	0.163	7.43956e-296	2	BBS7	Rods I
1.28567e-299	0.987536	0.306	0.119	3.56863e-295	2	CDK5R2	Rods I
3.00443e-299	0.975773	0.275	0.099	8.33939e-295	2	ANKRD33	Rods I
5.83123e-297	1.01829	0.398	0.193	1.61857e-292	2	SLC25A29	Rods I
7.91259e-296	0.756695	0.733	0.557	2.1963e-291	2	ANP32E	Rods I
1.74151e-295	0.375349	0.994	0.973	4.83392e-291	2	MYL6	Rods I
1.1393e-294	0.970229	0.266	0.093	3.16234e-290	2	SLC38A5	Rods I
9.73428e-292	0.808016	0.53	0.298	2.70194e-287	2	SLC38A1	Rods I
3.06383e-291	0.456014	0.576	0.343	8.50428e-287	2	MT2A	Rods I
6.69067e-291	0.95613	0.313	0.126	1.85713e-286	2	RASGRF2	Rods I
3.80334e-290	1.06371	0.314	0.13	1.05569e-285	2	ITGA6	Rods I
1.76746e-287	0.932517	0.431	0.22	4.90595e-283	2	CAMSAP1	Rods I
5.11274e-287	0.828419	0.362	0.154	1.41914e-282	2	LMOD1	Rods I
5.62519e-284	1.03818	0.288	0.112	1.56138e-279	2	B4GALT1	Rods I
1.15708e-283	0.962835	0.422	0.215	3.21171e-279	2	GLS	Rods I
7.87575e-279	0.941684	0.302	0.122	2.18607e-274	2	MREG	Rods I
1.59382e-278	0.956624	0.312	0.128	4.42396e-274	2	UBAP1L	Rods I
1.01209e-277	0.989536	0.308	0.128	2.80925e-273	2	DHRS11	Rods I
4.31272e-277	0.977729	0.373	0.175	1.19708e-272	2	RABL3	Rods I
2.58559e-276	0.696534	0.479	0.246	7.17683e-272	2	CC2D2A	Rods I
3.32414e-275	0.978996	0.425	0.225	9.22683e-271	2	BAZ2A	Rods I
4.75464e-273	0.514181	0.912	0.824	1.31974e-268	2	NDUFB4	Rods I
1.75438e-271	0.957784	0.408	0.211	4.86964e-267	2	MOK	Rods I
8.91288e-269	0.962806	0.445	0.246	2.47395e-264	2	SCAPER	Rods I
5.08687e-266	0.663999	0.801	0.641	1.41196e-261	2	ATP1B2	Rods I
1.70332e-265	0.804614	0.599	0.393	4.7279e-261	2	PFKP	Rods I
1.1919e-264	0.622888	0.676	0.467	3.30836e-260	2	ZNF326	Rods I
1.67739e-264	0.910495	0.441	0.236	4.65594e-260	2	STXBP1	Rods I
1.8687e-262	0.951359	0.406	0.207	5.18696e-258	2	RICTOR	Rods I
1.63177e-261	1.02331	0.251	0.094	4.52931e-257	2	ARHGAP1	Rods I
2.97521e-258	0.664409	0.764	0.636	8.25829e-254	2	NGRN	Rods I
1.69724e-256	0.823157	0.533	0.328	4.71102e-252	2	WASF3	Rods I
3.52766e-256	0.67691	0.74	0.582	9.79173e-252	2	ALKBH7	Rods I
3.5774e-256	0.980443	0.4	0.211	9.92979e-252	2	HPRT1	Rods I
7.62309e-255	0.877313	0.347	0.16	2.11594e-250	2	ADCY1	Rods I
1.80439e-254	0.867942	0.521	0.328	5.00845e-250	2	NUDT14	Rods I
1.02853e-251	0.704801	0.748	0.602	2.85489e-247	2	KDM5B	Rods I
1.06248e-249	0.877545	0.474	0.276	2.94913e-245	2	USP1	Rods I
5.24902e-249	0.869751	0.338	0.154	1.45697e-244	2	ARMC9	Rods I
6.45503e-247	0.711828	0.666	0.494	1.79172e-242	2	CLCN3	Rods I
8.28467e-247	0.88038	0.339	0.158	2.29958e-242	2	ADGRV1	Rods I
2.1637e-245	0.893759	0.419	0.226	6.00579e-241	2	TTLL7	Rods I
8.22441e-245	0.971531	0.349	0.168	2.28285e-240	2	CASC15	Rods I
1.054e-243	0.931287	0.342	0.163	2.92558e-239	2	AGTPBP1	Rods I
1.9376e-243	0.934097	0.25	0.096	5.3782e-239	2	SLC40A1	Rods I
2.9589e-242	0.908917	0.362	0.178	8.21303e-238	2	TP53INP2	Rods I
4.08011e-241	0.909987	0.374	0.189	1.13252e-236	2	SLC23A2	Rods I
2.20424e-238	0.939332	0.354	0.176	6.11831e-234	2	SLC25A24	Rods I
6.40745e-238	0.617999	0.526	0.313	1.77852e-233	2	ANK3	Rods I
1.57177e-237	0.979277	0.298	0.133	4.36276e-233	2	STK39	Rods I
2.99022e-237	0.81422	0.585	0.406	8.29994e-233	2	RERE	Rods I
2.61808e-234	0.862784	0.342	0.163	7.26702e-230	2	PRKAR2B	Rods I
6.38144e-234	0.733255	0.67	0.51	1.7713e-229	2	GOLGA4	Rods I
6.47666e-234	0.913017	0.359	0.183	1.79773e-229	2	DERA	Rods I
5.08212e-232	0.541644	0.823	0.695	1.41064e-227	2	ATP6V0B	Rods I
7.2587e-232	0.900561	0.341	0.165	2.0148e-227	2	TMEM54	Rods I
1.48362e-231	0.901561	0.375	0.198	4.1181e-227	2	ADIPOR1	Rods I
1.27696e-230	0.54176	0.851	0.746	3.54447e-226	2	C18orf32	Rods I
7.53895e-229	0.697955	0.641	0.476	2.09259e-224	2	UBE2E3	Rods I
2.16987e-227	0.852817	0.354	0.176	6.0229e-223	2	SV2B	Rods I
2.61457e-227	0.913211	0.419	0.239	7.25725e-223	2	STRBP	Rods I
1.18635e-226	0.884687	0.416	0.232	3.29295e-222	2	ICK	Rods I
2.71743e-226	0.887018	0.265	0.111	7.54278e-222	2	BICDL1	Rods I
1.00818e-225	1.01113	0.267	0.113	2.79841e-221	2	GPATCH1	Rods I
3.05825e-220	0.932952	0.314	0.15	8.48879e-216	2	DIP2A	Rods I
3.47107e-220	0.857042	0.474	0.295	9.63466e-216	2	MBTPS1	Rods I
2.38302e-219	0.775987	0.528	0.348	6.61455e-215	2	PPP2R5E	Rods I
1.84071e-218	0.285743	0.997	0.986	5.10926e-214	2	HSP90AA1	Rods I
2.85634e-215	0.636511	0.728	0.586	7.92835e-211	2	FKBP3	Rods I
5.8545e-214	0.800679	0.486	0.302	1.62503e-209	2	MAML2	Rods I
1.48269e-213	0.865514	0.328	0.162	4.11549e-209	2	GRAMD1B	Rods I
2.14152e-213	0.839561	0.416	0.238	5.94422e-209	2	MED8	Rods I
4.90801e-213	0.866303	0.334	0.166	1.36232e-208	2	BCL2L1	Rods I
1.20284e-210	0.734886	0.421	0.235	3.33873e-206	2	EFR3A	Rods I
2.37351e-210	0.876074	0.336	0.169	6.58815e-206	2	EZH1	Rods I
3.53173e-203	0.481036	0.813	0.678	9.80302e-199	2	MAP1LC3B	Rods I
3.04475e-202	0.867798	0.503	0.349	8.45131e-198	2	AIG1	Rods I
4.07258e-200	0.867227	0.273	0.124	1.13043e-195	2	WDR47	Rods I
1.9164e-197	0.662596	0.554	0.37	5.31935e-193	2	PTP4A3	Rods I
1.453e-194	0.802588	0.362	0.195	4.0331e-190	2	CASZ1	Rods I
2.97371e-194	0.847078	0.279	0.13	8.25413e-190	2	OGFOD1	Rods I
9.19981e-193	0.83949	0.389	0.226	2.55359e-188	2	KPNA3	Rods I
1.55134e-192	0.719402	0.592	0.448	4.30606e-188	2	RO60	Rods I
2.00506e-191	0.864714	0.272	0.127	5.56545e-187	2	AMPH	Rods I
2.21513e-191	0.390451	0.921	0.853	6.14853e-187	2	CCNI	Rods I
4.15042e-191	0.817384	0.401	0.232	1.15203e-186	2	BZW2	Rods I
4.72967e-190	0.679501	0.596	0.438	1.31281e-185	2	RSBN1L	Rods I
6.95411e-190	0.873879	0.406	0.247	1.93025e-185	2	CCNY	Rods I
2.39785e-187	0.680003	0.542	0.369	6.6557e-183	2	KIFAP3	Rods I
1.52152e-186	0.615087	0.681	0.546	4.22327e-182	2	BAZ2B	Rods I
7.56563e-186	0.817213	0.391	0.231	2.09999e-181	2	DAP3	Rods I
2.55942e-185	0.769498	0.464	0.297	7.10419e-181	2	C15orf61	Rods I
3.8622e-185	0.334411	0.961	0.905	1.07203e-180	2	COX6A1	Rods I
7.14421e-185	0.871642	0.322	0.17	1.98302e-180	2	IRF9	Rods I
8.38094e-185	0.685931	0.58	0.432	2.3263e-180	2	MRPL54	Rods I
9.92097e-185	0.549458	0.735	0.612	2.75376e-180	2	ANAPC16	Rods I
3.83106e-184	0.905353	0.371	0.213	1.06339e-179	2	HIST2H2AC	Rods I
3.28213e-183	0.610816	0.769	0.666	9.1102e-179	2	MT-ND4L	Rods I
2.4147e-181	0.76896	0.31	0.156	6.7025e-177	2	DLG4	Rods I
6.42099e-179	0.770445	0.443	0.28	1.78227e-174	2	WBP2	Rods I
4.10126e-178	0.509617	0.771	0.652	1.13839e-173	2	ATP5F1B	Rods I
1.04116e-177	0.450545	0.835	0.734	2.88995e-173	2	NDUFB1	Rods I
1.45428e-177	0.771423	0.373	0.211	4.03665e-173	2	ACSL6	Rods I
2.43009e-177	0.809722	0.325	0.173	6.7452e-173	2	RAP1GDS1	Rods I
6.9991e-177	0.828278	0.295	0.149	1.94274e-172	2	NCOA2	Rods I
7.04978e-177	0.785844	0.407	0.246	1.95681e-172	2	MARCH9	Rods I
1.60708e-176	0.778273	0.395	0.23	4.46076e-172	2	MEGF9	Rods I
1.63991e-176	0.850439	0.308	0.159	4.5519e-172	2	STAT2	Rods I
4.12525e-176	0.844455	0.38	0.224	1.14504e-171	2	MAP3K1	Rods I
1.29752e-175	0.614294	0.659	0.531	3.60151e-171	2	ANP32A	Rods I
1.96148e-174	0.819555	0.287	0.143	5.44447e-170	2	LRRC24	Rods I
3.04417e-174	0.824396	0.388	0.232	8.44971e-170	2	GDF11	Rods I
6.32195e-174	0.803123	0.26	0.122	1.75479e-169	2	CACNB2	Rods I
1.805e-173	0.774223	0.418	0.261	5.01013e-169	2	PHC2	Rods I
6.72407e-170	0.788497	0.27	0.131	1.8664e-165	2	CORO2B	Rods I
2.12175e-169	0.577493	0.678	0.55	5.88933e-165	2	HNRNPM	Rods I
2.41714e-169	0.848579	0.311	0.165	6.70926e-165	2	PHC3	Rods I
6.61797e-169	0.558242	0.557	0.39	1.83695e-164	2	PIK3R1	Rods I
1.01959e-167	0.734487	0.489	0.338	2.83008e-163	2	RHOT1	Rods I
3.54862e-166	0.697793	0.585	0.441	9.8499e-162	2	NRIP1	Rods I
9.22349e-166	0.698402	0.489	0.33	2.56016e-161	2	GABARAPL1	Rods I
1.00682e-165	0.735558	0.352	0.197	2.79462e-161	2	GDAP1	Rods I
3.2786e-165	0.809868	0.363	0.215	9.10041e-161	2	NMT1	Rods I
6.76469e-165	0.757581	0.395	0.243	1.87767e-160	2	GRIPAP1	Rods I
1.02511e-164	0.756488	0.371	0.218	2.8454e-160	2	HK1	Rods I
6.58538e-164	0.484669	0.767	0.662	1.8279e-159	2	PET100	Rods I
1.43757e-162	0.617743	0.558	0.402	3.99027e-158	2	KIF1B	Rods I
4.21086e-161	0.749982	0.364	0.211	1.16881e-156	2	JARID2	Rods I
2.32811e-160	0.638933	0.58	0.442	6.46214e-156	2	VPS35	Rods I
4.77524e-160	0.657026	0.251	0.117	1.32546e-155	2	CHGB	Rods I
5.0398e-160	0.735847	0.367	0.215	1.3989e-155	2	ATP6V1B2	Rods I
3.10311e-159	0.793522	0.299	0.159	8.61332e-155	2	CLIC4	Rods I
3.85712e-159	0.718664	0.399	0.243	1.07062e-154	2	ARHGEF9	Rods I
1.00901e-158	0.721812	0.456	0.309	2.8007e-154	2	PDHA1	Rods I
1.70698e-158	0.743262	0.33	0.185	4.73808e-154	2	EFHC1	Rods I
7.1174e-158	0.650648	0.538	0.389	1.97558e-153	2	BOLA3	Rods I
1.49051e-156	0.724894	0.373	0.22	4.1372e-152	2	APLP1	Rods I
5.62402e-156	0.751748	0.289	0.15	1.56106e-151	2	CYTH1	Rods I
1.11874e-154	0.768159	0.298	0.159	3.10528e-150	2	DICER1-AS1	Rods I
2.14843e-153	0.761293	0.25	0.119	5.9634e-149	2	STC1	Rods I
2.82434e-153	0.584052	0.576	0.421	7.83953e-149	2	RUFY3	Rods I
7.27827e-151	0.382064	0.889	0.824	2.02023e-146	2	HNRNPC	Rods I
1.76284e-150	0.679252	0.293	0.152	4.89312e-146	2	NAPB	Rods I
3.17511e-150	0.687717	0.489	0.346	8.81315e-146	2	TLK1	Rods I
1.18376e-149	0.671629	0.323	0.176	3.28577e-145	2	NLK	Rods I
8.1429e-149	0.726397	0.477	0.334	2.26022e-144	2	ST5	Rods I
1.38001e-148	0.78236	0.283	0.151	3.83048e-144	2	PDE6D	Rods I
1.50688e-148	0.824559	0.32	0.184	4.18263e-144	2	ARL13B	Rods I
3.64213e-148	0.743946	0.352	0.211	1.01095e-143	2	SLC25A13	Rods I
3.94016e-148	0.766704	0.273	0.143	1.09367e-143	2	CHMP6	Rods I
4.03506e-148	0.662936	0.304	0.162	1.12001e-143	2	DNM1	Rods I
5.11381e-148	0.796443	0.295	0.161	1.41944e-143	2	ARID5A	Rods I
3.15494e-147	0.413586	0.852	0.768	8.75716e-143	2	GABARAPL2	Rods I
7.58179e-147	0.736948	0.332	0.192	2.10448e-142	2	UBE2Q2	Rods I
1.15123e-146	0.681481	0.476	0.332	3.19547e-142	2	MSI1	Rods I
1.58585e-146	0.634493	0.529	0.387	4.40186e-142	2	ATP6V0A1	Rods I
5.85043e-146	0.603135	0.583	0.459	1.6239e-141	2	TMEM230	Rods I
1.84381e-145	0.441428	0.819	0.74	5.11787e-141	2	DNAJC8	Rods I
2.91044e-145	0.794349	0.261	0.134	8.0785e-141	2	SEMA3A	Rods I
3.9342e-145	0.670008	0.527	0.39	1.09202e-140	2	GCC2	Rods I
1.62017e-144	0.703536	0.473	0.338	4.49711e-140	2	IFI27L1	Rods I
2.51547e-144	0.679923	0.352	0.208	6.98219e-140	2	RIC3	Rods I
8.49148e-144	0.556789	0.681	0.577	2.35698e-139	2	DYNC1I2	Rods I
1.1751e-143	0.788843	0.814	0.744	3.26172e-139	2	B2M	Rods I
2.83068e-142	0.341631	0.986	0.977	7.85711e-138	2	MT-CYB	Rods I
4.63512e-142	0.71059	0.382	0.237	1.28657e-137	2	SLC4A7	Rods I
1.11984e-140	0.340325	0.928	0.889	3.10834e-136	2	HNRNPA2B1	Rods I
1.59761e-140	0.478909	0.626	0.469	4.43449e-136	2	CHCHD10	Rods I
3.31209e-140	0.728798	0.292	0.16	9.19337e-136	2	UCKL1	Rods I
6.0678e-140	0.462988	0.746	0.643	1.68424e-135	2	COX5A	Rods I
9.79633e-139	0.713602	0.408	0.268	2.71917e-134	2	ARHGAP32	Rods I
6.59238e-138	0.638137	0.345	0.2	1.82985e-133	2	NSF	Rods I
1.60959e-137	0.332329	0.915	0.846	4.46774e-133	2	ATP5IF1	Rods I
2.97782e-137	0.552438	0.553	0.409	8.26555e-133	2	IFT57	Rods I
3.43295e-136	0.465586	0.715	0.599	9.52885e-132	2	SEC11C	Rods I
9.82327e-136	0.443212	0.797	0.731	2.72664e-131	2	PCBP2	Rods I
3.62999e-135	0.490407	0.708	0.608	1.00758e-130	2	IK	Rods I
1.93917e-132	0.731514	0.372	0.241	5.38254e-128	2	TSR2	Rods I
2.88137e-132	0.436488	0.756	0.66	7.99782e-128	2	NDUFS6	Rods I
7.43546e-132	0.616927	0.571	0.46	2.06386e-127	2	POLR1D	Rods I
1.81297e-131	0.576831	0.562	0.435	5.03225e-127	2	CHD7	Rods I
3.27272e-131	0.75579	0.35	0.219	9.08408e-127	2	CCDC6	Rods I
3.60739e-131	0.647203	0.489	0.359	1.0013e-126	2	SUZ12	Rods I
5.20587e-131	0.73527	0.307	0.178	1.44499e-126	2	CNOT6L	Rods I
4.02601e-130	0.360202	0.897	0.831	1.1175e-125	2	DYNLL1	Rods I
1.42363e-129	0.721655	0.272	0.149	3.95157e-125	2	ZDHHC5	Rods I
8.17292e-129	0.772749	0.281	0.16	2.26856e-124	2	PHYHD1	Rods I
3.02765e-128	0.674315	0.452	0.327	8.40385e-124	2	ARL5A	Rods I
3.15984e-128	0.680372	0.427	0.298	8.77078e-124	2	XIAP	Rods I
7.17903e-128	0.581347	0.508	0.375	1.99268e-123	2	IFT22	Rods I
5.41279e-127	0.455286	0.738	0.638	1.50243e-122	2	SLC25A6	Rods I
5.81763e-127	0.673959	0.438	0.305	1.6148e-122	2	CCDC186	Rods I
1.71697e-126	0.73486	0.43	0.301	4.7658e-122	2	CEP290	Rods I
1.80515e-126	0.271532	0.945	0.891	5.01056e-122	2	UQCRH	Rods I
3.26833e-125	0.522508	0.63	0.516	9.0719e-121	2	NFE2L2	Rods I
3.62005e-125	0.325955	0.986	0.977	1.00482e-120	2	MT-ND4	Rods I
1.22243e-124	0.369564	0.8	0.699	3.39309e-120	2	TERF2IP	Rods I
4.18027e-123	0.596052	0.551	0.437	1.16032e-118	2	BRD7	Rods I
4.68082e-123	0.301205	0.941	0.891	1.29925e-118	2	UQCR10	Rods I
9.58924e-123	0.692682	0.383	0.248	2.66168e-118	2	HIST1H2AC	Rods I
1.10199e-122	0.590291	0.33	0.193	3.05878e-118	2	BTBD8	Rods I
1.75267e-122	0.674368	0.428	0.299	4.86489e-118	2	LGALSL	Rods I
4.08778e-122	0.656477	0.31	0.183	1.13464e-117	2	FAM219B	Rods I
4.09735e-121	0.726698	0.291	0.171	1.1373e-116	2	RAB28	Rods I
1.15713e-120	0.541646	0.579	0.454	3.21184e-116	2	CYP51A1	Rods I
1.20152e-120	0.648022	0.27	0.148	3.33506e-116	2	DUSP26	Rods I
2.42521e-120	0.630248	0.49	0.367	6.73165e-116	2	CD47	Rods I
2.69684e-120	0.696731	0.323	0.199	7.48563e-116	2	VPS37A	Rods I
2.7525e-120	0.544176	0.34	0.202	7.6401e-116	2	PCLO	Rods I
6.35449e-120	0.753258	0.299	0.179	1.76382e-115	2	FBXO34	Rods I
1.32125e-119	0.720037	0.261	0.145	3.66738e-115	2	SEC14L2	Rods I
4.879e-119	0.376127	0.683	0.56	1.35426e-114	2	NREP	Rods I
5.57597e-119	0.553024	0.534	0.41	1.54772e-114	2	PPP1CC	Rods I
6.28518e-119	0.433716	0.395	0.255	1.74458e-114	2	FAM89A	Rods I
1.09321e-118	0.613703	0.454	0.326	3.03442e-114	2	NR2F6	Rods I
1.30091e-118	0.673334	0.353	0.224	3.61094e-114	2	RAB3IP	Rods I
8.37296e-118	0.622356	0.525	0.406	2.32408e-113	2	YPEL5	Rods I
1.51776e-116	0.745928	0.32	0.196	4.21285e-112	2	HMGN5	Rods I
4.03753e-116	0.386409	0.795	0.719	1.1207e-111	2	NDUFA7	Rods I
4.71403e-116	0.56198	0.523	0.408	1.30847e-111	2	C1orf43	Rods I
1.32154e-115	0.412331	0.757	0.668	3.6682e-111	2	VDAC2	Rods I
1.94298e-115	0.519086	0.511	0.379	5.39312e-111	2	KLC1	Rods I
9.61762e-115	0.712903	0.263	0.15	2.66956e-110	2	ACTN1	Rods I
4.08781e-114	0.655214	0.379	0.254	1.13465e-109	2	ASB8	Rods I
3.58063e-113	0.488991	0.642	0.546	9.93876e-109	2	SNHG32	Rods I
2.71029e-112	0.55554	0.529	0.416	7.52296e-108	2	MACF1	Rods I
3.65959e-112	0.705168	0.345	0.225	1.01579e-107	2	LYRM1	Rods I
5.29569e-112	0.616028	0.478	0.356	1.46992e-107	2	SORBS2	Rods I
2.39347e-111	0.509588	0.593	0.492	6.64357e-107	2	TXNL1	Rods I
1.36245e-110	0.633818	0.38	0.256	3.78176e-106	2	USP9Y	Rods I
1.71511e-110	0.544535	0.54	0.425	4.76062e-106	2	TRIM44	Rods I
2.45912e-110	0.539902	0.515	0.385	6.82578e-106	2	KLF6	Rods I
2.89688e-110	0.406162	0.726	0.642	8.04088e-106	2	NDUFA5	Rods I
5.17777e-110	0.580183	0.283	0.161	1.43719e-105	2	CAMK1D	Rods I
9.97593e-110	0.519063	0.537	0.421	2.76902e-105	2	KIF1A	Rods I
2.47033e-109	0.349219	0.928	0.897	6.85691e-105	2	MT-ND5	Rods I
2.99253e-109	0.656476	0.342	0.221	8.30637e-105	2	IFT88	Rods I
8.11452e-109	0.702121	0.276	0.163	2.25235e-104	2	RRP1B	Rods I
8.51695e-109	0.660711	0.379	0.261	2.36405e-104	2	ARIH2	Rods I
1.53661e-108	0.600299	0.519	0.399	4.26516e-104	2	PLOD2	Rods I
2.43639e-108	0.602101	0.406	0.283	6.76269e-104	2	PGP	Rods I
2.75663e-108	0.712603	0.269	0.158	7.65157e-104	2	ATXN1	Rods I
2.91373e-108	0.70221	0.308	0.191	8.08764e-104	2	PRKAA2	Rods I
2.92203e-108	0.579654	0.52	0.414	8.11068e-104	2	STAG2	Rods I
5.01502e-108	0.370967	0.632	0.495	1.39202e-103	2	GADD45A	Rods I
7.43917e-108	0.510702	0.33	0.199	2.06489e-103	2	TUBA4A	Rods I
4.20471e-107	0.609556	0.376	0.255	1.1671e-102	2	NAPA	Rods I
6.14365e-106	0.679823	0.335	0.218	1.70529e-101	2	TOB2	Rods I
8.67544e-106	0.662521	0.444	0.329	2.40804e-101	2	H2AFJ	Rods I
2.55856e-105	0.509962	0.533	0.417	7.10178e-101	2	ECI1	Rods I
3.41688e-105	0.664932	0.272	0.161	9.48424e-101	2	CTBS	Rods I
1.75787e-104	0.702053	0.258	0.149	4.87933e-100	2	FRMD4B	Rods I
7.60629e-104	0.479396	0.363	0.234	2.11128e-99	2	MAP7	Rods I
4.99616e-103	0.663137	0.291	0.18	1.38679e-98	2	PIGH	Rods I
6.12744e-103	0.531535	0.532	0.429	1.70079e-98	2	HEBP2	Rods I
1.27081e-102	0.645368	0.257	0.148	3.52737e-98	2	TJP2	Rods I
1.33129e-102	0.598846	0.467	0.356	3.69525e-98	2	PKN2	Rods I
4.817e-102	0.68392	0.322	0.207	1.33705e-97	2	GPATCH11	Rods I
1.38322e-101	0.620144	0.414	0.296	3.83941e-97	2	STX12	Rods I
2.8121e-100	0.646573	0.383	0.27	7.80556e-96	2	ARFGEF1	Rods I
4.46147e-100	0.666195	0.271	0.162	1.23837e-95	2	AMN1	Rods I
6.51215e-100	0.416337	0.699	0.607	1.80758e-95	2	PGAM1	Rods I
2.00724e-99	0.648826	0.262	0.154	5.57149e-95	2	NOL4L	Rods I
5.46589e-99	0.60316	0.364	0.246	1.51717e-94	2	SLC12A2	Rods I
1.37296e-98	0.583288	0.368	0.251	3.81093e-94	2	FAM3C	Rods I
7.36503e-98	0.666688	0.29	0.182	2.04431e-93	2	NME7	Rods I
3.37238e-97	0.638328	0.327	0.214	9.36072e-93	2	DTX3	Rods I
8.21061e-97	0.278055	0.941	0.917	2.27902e-92	2	MT-ND1	Rods I
8.74416e-97	0.350163	0.797	0.746	2.42712e-92	2	DDX17	Rods I
1.39298e-96	0.659213	0.337	0.227	3.8665e-92	2	THAP12	Rods I
1.86126e-96	0.316889	0.849	0.776	5.1663e-92	2	HSPA8	Rods I
4.36478e-96	0.357175	0.798	0.734	1.21153e-91	2	HNRNPU	Rods I
7.38272e-96	0.591545	0.307	0.192	2.04922e-91	2	SLC12A5	Rods I
8.59023e-96	0.420526	0.695	0.589	2.38439e-91	2	ITM2C	Rods I
2.18814e-95	0.736978	0.279	0.175	6.07362e-91	2	STAT1	Rods I
2.90762e-95	0.546026	0.411	0.292	8.07069e-91	2	DZIP3	Rods I
9.5579e-95	0.600127	0.407	0.296	2.65299e-90	2	TULP4	Rods I
1.45208e-94	0.529294	0.535	0.433	4.03054e-90	2	HIGD1A	Rods I
5.9874e-94	0.523827	0.553	0.466	1.66192e-89	2	BAD	Rods I
6.99066e-94	0.613024	0.367	0.256	1.9404e-89	2	ODF2L	Rods I
1.63976e-92	0.609494	0.323	0.214	4.55149e-88	2	BMI1	Rods I
1.9705e-92	0.643875	0.307	0.201	5.4695e-88	2	DTNBP1	Rods I
2.56063e-92	0.634344	0.396	0.282	7.10754e-88	2	BHLHE41	Rods I
2.94879e-92	0.364518	0.759	0.681	8.18497e-88	2	ANKRD12	Rods I
5.39311e-92	0.62628	0.348	0.239	1.49697e-87	2	ZBTB38	Rods I
2.71626e-91	0.365157	0.706	0.615	7.53953e-87	2	ATP5MC1	Rods I
2.9346e-91	0.473296	0.477	0.353	8.14556e-87	2	COTL1	Rods I
3.25661e-91	0.646196	0.275	0.17	9.03938e-87	2	STIM2	Rods I
6.1617e-91	0.480807	0.558	0.445	1.7103e-86	2	TAGLN2	Rods I
1.04254e-90	0.511555	0.549	0.461	2.89378e-86	2	PSMB4	Rods I
1.18277e-90	0.363504	0.767	0.701	3.28303e-86	2	ATP5PD	Rods I
9.79087e-90	0.457851	0.53	0.424	2.71765e-85	2	SPTAN1	Rods I
2.80666e-89	0.623226	0.262	0.16	7.79046e-85	2	DUSP5	Rods I
3.11634e-89	0.326877	0.8	0.737	8.65003e-85	2	NDUFB8	Rods I
9.30001e-89	0.496146	0.524	0.431	2.58141e-84	2	PSMC5	Rods I
1.22776e-88	0.620368	0.278	0.176	3.40789e-84	2	WWP1	Rods I
1.28738e-88	0.356966	0.76	0.685	3.57339e-84	2	NDUFA2	Rods I
1.5419e-88	0.469459	0.565	0.477	4.27985e-84	2	RPS19BP1	Rods I
4.00632e-88	0.33826	0.786	0.73	1.11203e-83	2	ATP6V0C	Rods I
1.902e-87	0.463353	0.596	0.512	5.27938e-83	2	HNRNPF	Rods I
7.0436e-87	0.381991	0.706	0.64	1.95509e-82	2	HNRNPD	Rods I
1.29845e-86	0.475385	0.574	0.488	3.6041e-82	2	SLTM	Rods I
1.34778e-86	0.588435	0.416	0.314	3.74104e-82	2	TMEM107	Rods I
1.4e-86	0.565424	0.257	0.156	3.88599e-82	2	CDKN2D	Rods I
1.68986e-86	0.551597	0.329	0.22	4.69055e-82	2	FBXO22	Rods I
2.18816e-86	0.620478	0.315	0.211	6.07367e-82	2	ZDHHC2	Rods I
2.76193e-86	0.960467	0.373	0.271	7.66628e-82	2	eGFP+pA	Rods I
1.94716e-85	0.496265	0.341	0.227	5.40474e-81	2	AC027031.2	Rods I
1.91119e-84	0.651169	0.379	0.278	5.3049e-80	2	MT-ATP8	Rods I
2.29925e-83	0.557736	0.338	0.232	6.38204e-79	2	SMAP2	Rods I
7.60068e-83	0.58371	0.297	0.194	2.10972e-78	2	CXXC4	Rods I
1.36688e-82	0.573857	0.342	0.238	3.79405e-78	2	KLHL23	Rods I
1.49815e-82	0.418085	0.579	0.484	4.1584e-78	2	SSX2IP	Rods I
1.67352e-82	0.619277	0.39	0.294	4.6452e-78	2	FEZ2	Rods I
2.00331e-81	0.289754	0.856	0.822	5.56058e-77	2	PNISR	Rods I
3.15172e-81	0.562585	0.403	0.303	8.74823e-77	2	CREBZF	Rods I
1.06298e-80	0.323472	0.422	0.302	2.95052e-76	2	CDKN1C	Rods I
3.39409e-80	0.426277	0.612	0.532	9.42096e-76	2	NDFIP1	Rods I
3.58905e-80	0.508703	0.424	0.323	9.96212e-76	2	HAGH	Rods I
1.25065e-78	0.341905	0.746	0.687	3.47142e-74	2	LINC01578	Rods I
1.32181e-78	0.48422	0.5	0.406	3.66894e-74	2	YPEL3	Rods I
1.50387e-78	0.561656	0.312	0.212	4.17428e-74	2	PCNA	Rods I
1.66122e-78	0.406467	0.655	0.576	4.61105e-74	2	SLC25A5	Rods I
2.61392e-78	0.546953	0.374	0.273	7.25547e-74	2	ACBD5	Rods I
7.50607e-78	0.513958	0.425	0.327	2.08346e-73	2	HNRNPUL1	Rods I
1.11718e-77	0.479619	0.533	0.449	3.10097e-73	2	NCOR1	Rods I
1.1321e-77	0.384186	0.663	0.596	3.14236e-73	2	NDUFB9	Rods I
3.3143e-77	0.567445	0.339	0.24	9.19951e-73	2	CCDC14	Rods I
4.13906e-77	0.490659	0.474	0.377	1.14888e-72	2	CCDC28B	Rods I
1.01978e-76	0.300244	0.795	0.747	2.8306e-72	2	RBM39	Rods I
1.51003e-76	0.290528	0.252	0.148	4.19138e-72	2	SYT4	Rods I
7.84676e-76	0.632818	0.267	0.174	2.17803e-71	2	WNK3	Rods I
3.49735e-75	0.55791	0.254	0.16	9.70759e-71	2	G2E3	Rods I
4.88647e-75	0.521813	0.399	0.295	1.35634e-70	2	HIST1H1E	Rods I
5.35331e-75	0.494073	0.492	0.408	1.48592e-70	2	TMEM50A	Rods I
1.4471e-74	0.41635	0.307	0.2	4.0167e-70	2	SLC1A2	Rods I
1.45248e-73	0.318653	0.718	0.646	4.03166e-69	2	DEK	Rods I
8.42079e-73	0.546472	0.381	0.287	2.33736e-68	2	TMEM50B	Rods I
9.51096e-73	0.606407	0.265	0.175	2.63996e-68	2	BLVRA	Rods I
1.01801e-72	0.253754	0.889	0.846	2.82568e-68	2	OAZ1	Rods I
1.04796e-72	0.552463	0.34	0.246	2.90882e-68	2	HECTD1	Rods I
7.9313e-72	0.539968	0.267	0.175	2.20149e-67	2	NSD2	Rods I
1.55866e-71	0.544339	0.338	0.244	4.32637e-67	2	ANAPC15	Rods I
2.5181e-71	0.450499	0.519	0.442	6.98949e-67	2	LSM14A	Rods I
3.67656e-71	0.523654	0.35	0.254	1.0205e-66	2	MOAP1	Rods I
[truncated: 11,966 more rows]
