# Supplementary material for: AAV-mediated gene augmentation therapy of CRB1 patient-derived retinal organoids restores the histological and transcriptional retinal phenotype
Source: Stem Cell Reports. 2023 Apr 20;18(5):1123–37. doi: 10.1016/j.stemcr.2023.03.014 (PMC10202653; doi:10.1016/j.stemcr.2023.03.014)
Supplement: Table S4. Differentially expressed gene markers and gene ontology terms contrasting P128 and ISO-P128, and P116 and ISO-P116, related to Figures 2 and S3A–S3E — Log2 fold changes of the expression level of statistically significant expressed genes in CRB1 patient-derived retinal organoids compared with the isogenic control in MGCs or in rod photoreceptor cells and the associated gene ontology terms. [file mmc3.xlsx]

## Sheet: DEG P128 vs ISO-P128
	Gene	p_val	avg_log2FC	ident.1 = "P128-GFP"	ident.2 = "ISO-P128-GFP"	p_val_adj
MGC P128 vs ISO-P128	TF	3.72432e-44	0.613037	0.988	0.97	1.03376e-39
MGC P128 vs ISO-P128	GAD2	5.73297e-40	1.81263	0.247	0.063	1.5913e-35
MGC P128 vs ISO-P128	RGS4	1.44975e-34	1.08546	0.394	0.181	4.02407e-30
MGC P128 vs ISO-P128	RGS5	1.71474e-34	1.78662	0.209	0.052	4.75962e-30
MGC P128 vs ISO-P128	SRPRB	1.34658e-32	-1.29074	0.143	0.332	3.73771e-28
MGC P128 vs ISO-P128	TPM2	5.43724e-31	1.01243	0.345	0.149	1.50921e-26
MGC P128 vs ISO-P128	LINC02802	2.13272e-30	0.756045	0.487	0.268	5.91978e-26
MGC P128 vs ISO-P128	ANXA1	2.28154e-29	1.37063	0.182	0.043	6.33288e-25
MGC P128 vs ISO-P128	ANXA2	2.92458e-28	1.0198	0.331	0.15	8.11777e-24
MGC P128 vs ISO-P128	CP	1.10807e-27	0.775271	0.912	0.853	3.07566e-23
MGC P128 vs ISO-P128	MYL9	6.14797e-27	0.91643	0.274	0.109	1.70649e-22
MGC P128 vs ISO-P128	LGALS1	1.18601e-25	0.973404	0.623	0.455	3.292e-21
MGC P128 vs ISO-P128	VMP1	2.14356e-25	0.76117	0.607	0.421	5.94989e-21
MGC P128 vs ISO-P128	LGALS3	2.84929e-25	0.6136	0.796	0.659	7.90877e-21
MGC P128 vs ISO-P128	TMSB4X	3.9823e-25	0.489201	0.977	0.967	1.10537e-20
MGC P128 vs ISO-P128	GSN	8.82604e-24	0.721136	0.422	0.234	2.44984e-19
MGC P128 vs ISO-P128	APOE	8.93181e-24	0.849142	0.868	0.781	2.4792e-19
MGC P128 vs ISO-P128	CRABP1	1.47079e-22	-0.294159	0.995	1	4.08248e-18
MGC P128 vs ISO-P128	S100A6	7.14344e-22	0.99979	0.564	0.406	1.9828e-17
MGC P128 vs ISO-P128	B2M	9.5278e-22	0.538559	0.938	0.901	2.64463e-17
MGC P128 vs ISO-P128	HGF	1.15837e-21	0.752983	0.347	0.178	3.21528e-17
MGC P128 vs ISO-P128	NNAT	2.15473e-21	0.905329	0.155	0.043	5.98088e-17
MGC P128 vs ISO-P128	FTH1	2.58763e-21	0.284837	1	1	7.18249e-17
MGC P128 vs ISO-P128	CAV1	2.68801e-21	0.799908	0.523	0.349	7.4611e-17
MGC P128 vs ISO-P128	MIR4435-2HG	3.94927e-20	0.63448	0.276	0.127	1.0962e-15
MGC P128 vs ISO-P128	SLITRK2	7.47657e-20	-0.534492	0.423	0.627	2.07527e-15
MGC P128 vs ISO-P128	TMEM176B	2.66905e-18	0.678142	0.292	0.148	7.40848e-14
MGC P128 vs ISO-P128	TMEM176A	5.52751e-18	0.653411	0.338	0.185	1.53427e-13
MGC P128 vs ISO-P128	TIMP1	1.93749e-17	0.558363	0.805	0.688	5.3779e-13
MGC P128 vs ISO-P128	S100B	6.83457e-17	0.678817	0.195	0.08	1.89707e-12
MGC P128 vs ISO-P128	CEBPZOS	1.35208e-16	0.577339	0.314	0.172	3.75297e-12
MGC P128 vs ISO-P128	PDLIM1	1.44404e-16	0.661889	0.142	0.047	4.00821e-12
MGC P128 vs ISO-P128	FN1	5.022e-16	0.827205	0.227	0.108	1.39396e-11
MGC P128 vs ISO-P128	RHOBTB3	5.12819e-16	-0.528743	0.733	0.796	1.42343e-11
MGC P128 vs ISO-P128	BEX1	6.10317e-16	0.372931	0.97	0.963	1.69406e-11
MGC P128 vs ISO-P128	CYTOR	1.61443e-15	0.482516	0.584	0.433	4.48118e-11
MGC P128 vs ISO-P128	COL1A2	1.98945e-15	0.697128	0.319	0.182	5.52213e-11
MGC P128 vs ISO-P128	IER3	2.83327e-15	0.599647	0.479	0.324	7.86429e-11
MGC P128 vs ISO-P128	SFRP2	4.41432e-15	0.324192	0.949	0.904	1.22528e-10
MGC P128 vs ISO-P128	SPATS2L	4.45668e-15	0.565702	0.107	0.03	1.23704e-10
MGC P128 vs ISO-P128	H3F3B	5.54017e-15	-0.271179	0.998	1	1.53778e-10
MGC P128 vs ISO-P128	EMP3	5.55323e-15	0.48381	0.628	0.492	1.54141e-10
MGC P128 vs ISO-P128	C1orf61	1.97942e-14	-0.402488	0.906	0.93	5.49429e-10
MGC P128 vs ISO-P128	ID3	1.24655e-13	0.771533	0.262	0.141	3.46005e-09
MGC P128 vs ISO-P128	S100A11	1.56081e-13	0.642443	0.105	0.032	4.33234e-09
MGC P128 vs ISO-P128	NDRG4	2.6114e-13	-0.578294	0.149	0.266	7.24847e-09
MGC P128 vs ISO-P128	FTL	2.85028e-13	0.301765	0.997	0.996	7.91154e-09
MGC P128 vs ISO-P128	S100A4	2.99356e-13	0.62776	0.112	0.037	8.30923e-09
MGC P128 vs ISO-P128	SOX11	4.30592e-13	-0.503707	0.338	0.465	1.19519e-08
MGC P128 vs ISO-P128	IGFBP7	7.65997e-13	0.727024	0.147	0.059	2.12618e-08
MGC P128 vs ISO-P128	MRPS6	1.51139e-12	0.546539	0.397	0.268	4.19518e-08
MGC P128 vs ISO-P128	SERPING1	2.20453e-12	0.444606	0.503	0.359	6.11912e-08
MGC P128 vs ISO-P128	CKB	3.1548e-12	-0.267013	0.978	0.986	8.75679e-08
MGC P128 vs ISO-P128	RORB	5.48352e-12	-0.348463	0.782	0.827	1.52206e-07
MGC P128 vs ISO-P128	PRDX6	8.09528e-12	0.312168	0.828	0.742	2.24701e-07
MGC P128 vs ISO-P128	TNFRSF12A	1.69395e-11	0.518372	0.68	0.594	4.70189e-07
MGC P128 vs ISO-P128	HES4	2.29068e-11	-0.374401	0.764	0.835	6.35825e-07
MGC P128 vs ISO-P128	TKT	2.48792e-11	0.497993	0.592	0.469	6.90572e-07
MGC P128 vs ISO-P128	SPARCL1	6.84517e-11	0.497317	0.214	0.115	1.90001e-06
MGC P128 vs ISO-P128	HLA-C	7.15909e-11	0.377619	0.659	0.534	1.98715e-06
MGC P128 vs ISO-P128	SERPINE1	8.70802e-11	0.723255	0.184	0.096	2.41708e-06
MGC P128 vs ISO-P128	EDNRB	1.19254e-10	0.477485	0.227	0.129	3.31014e-06
MGC P128 vs ISO-P128	MRC2	1.48198e-10	0.41701	0.117	0.047	4.11353e-06
MGC P128 vs ISO-P128	GADD45B	1.85665e-10	-0.360265	0.661	0.754	5.15351e-06
MGC P128 vs ISO-P128	LYPD1	3.5064e-10	0.508255	0.113	0.046	9.73272e-06
MGC P128 vs ISO-P128	NR4A1	4.13099e-10	-0.476931	0.485	0.576	1.14664e-05
MGC P128 vs ISO-P128	PSMG3	7.30099e-10	0.328259	0.202	0.109	2.02654e-05
MGC P128 vs ISO-P128	TMSB10	7.69469e-10	0.314987	0.982	0.959	2.13581e-05
MGC P128 vs ISO-P128	LMNA	2.02831e-09	0.360408	0.567	0.456	5.62999e-05
MGC P128 vs ISO-P128	HLA-B	2.07272e-09	0.462875	0.443	0.33	5.75325e-05
MGC P128 vs ISO-P128	COL2A1	2.60329e-09	-0.374887	0.699	0.739	7.22596e-05
MGC P128 vs ISO-P128	PERP	3.04519e-09	0.461524	0.203	0.117	8.45255e-05
MGC P128 vs ISO-P128	CTNNAL1	4.25778e-09	0.394531	0.687	0.587	0.000118183
MGC P128 vs ISO-P128	FABP7	4.46128e-09	-0.309659	0.923	0.938	0.000123832
MGC P128 vs ISO-P128	VAMP5	4.79694e-09	0.354402	0.303	0.198	0.000133149
MGC P128 vs ISO-P128	CPE	6.13022e-09	0.342195	0.632	0.51	0.000170157
MGC P128 vs ISO-P128	TCIM	7.15633e-09	0.425162	0.117	0.053	0.000198638
MGC P128 vs ISO-P128	CLIC1	7.28086e-09	0.301895	0.621	0.51	0.000202095
MGC P128 vs ISO-P128	NFKBIA	7.30389e-09	0.54847	0.246	0.154	0.000202734
MGC P128 vs ISO-P128	PTGDS	7.63204e-09	0.301986	0.962	0.933	0.000211843
MGC P128 vs ISO-P128	S100A16	8.59748e-09	0.417578	0.423	0.314	0.00023864
MGC P128 vs ISO-P128	MGMT	9.71504e-09	0.368129	0.123	0.057	0.00026966
MGC P128 vs ISO-P128	TPM1	1.08303e-08	0.873763	0.452	0.357	0.000300617
MGC P128 vs ISO-P128	LY6E	1.12767e-08	0.321075	0.135	0.065	0.000313009
MGC P128 vs ISO-P128	CXCL2	1.44433e-08	0.629329	0.258	0.166	0.000400902
MGC P128 vs ISO-P128	TRH	1.70083e-08	-0.350531	0.545	0.66	0.000472098
MGC P128 vs ISO-P128	HLA-A	1.98846e-08	0.33414	0.774	0.671	0.000551937
MGC P128 vs ISO-P128	SH3BGRL3	2.70258e-08	0.314087	0.744	0.665	0.000750155
MGC P128 vs ISO-P128	PRSS35	3.44691e-08	-0.336785	0.767	0.82	0.000956758
MGC P128 vs ISO-P128	MAFF	4.3494e-08	-0.402811	0.699	0.739	0.00120726
MGC P128 vs ISO-P128	CYSTM1	4.6105e-08	0.368608	0.585	0.483	0.00127974
MGC P128 vs ISO-P128	STAC2	5.15003e-08	-0.440427	0.47	0.541	0.00142949
MGC P128 vs ISO-P128	UGT3A2	5.55452e-08	0.380679	0.153	0.083	0.00154177
MGC P128 vs ISO-P128	ATP2B1	5.64059e-08	-0.389261	0.496	0.556	0.00156566
MGC P128 vs ISO-P128	HMGB2	6.12167e-08	-0.385164	0.315	0.406	0.00169919
MGC P128 vs ISO-P128	ODC1	7.3906e-08	-0.405846	0.391	0.479	0.00205141
MGC P128 vs ISO-P128	S100A10	9.09196e-08	0.585532	0.132	0.07	0.00252365
MGC P128 vs ISO-P128	FZD7	1.36434e-07	0.405225	0.162	0.091	0.003787
MGC P128 vs ISO-P128	EFNB2	1.74565e-07	-0.485676	0.152	0.23	0.00484539
MGC P128 vs ISO-P128	CDC42EP5	1.77418e-07	0.357698	0.177	0.104	0.00492459
MGC P128 vs ISO-P128	PTN	1.82942e-07	0.265266	0.99	0.983	0.00507791
MGC P128 vs ISO-P128	WSB1	2.56829e-07	-0.253708	0.766	0.777	0.00712879
MGC P128 vs ISO-P128	CITED1	2.73872e-07	0.386608	0.324	0.229	0.00760186
MGC P128 vs ISO-P128	PDE10A	2.8353e-07	-0.607537	0.074	0.137	0.00786993
MGC P128 vs ISO-P128	CD151	2.97829e-07	0.305707	0.509	0.398	0.00826683
MGC P128 vs ISO-P128	SERPINA3	3.74154e-07	0.284886	0.231	0.147	0.0103854
MGC P128 vs ISO-P128	PLAAT4	4.64216e-07	0.342368	0.338	0.24	0.0128853
MGC P128 vs ISO-P128	UCHL1	5.60408e-07	0.259268	0.539	0.436	0.0155552
MGC P128 vs ISO-P128	PLPP1	6.3649e-07	0.32258	0.219	0.14	0.017667
MGC P128 vs ISO-P128	FABP5	6.38461e-07	-0.33981	0.765	0.816	0.0177218
MGC P128 vs ISO-P128	TNFRSF1A	7.13288e-07	0.326606	0.235	0.153	0.0197987
MGC P128 vs ISO-P128	TUBA1B	7.71911e-07	0.261209	0.788	0.713	0.0214259
MGC P128 vs ISO-P128	SNCA	8.03356e-07	0.288975	0.169	0.101	0.0222988
MGC P128 vs ISO-P128	LRP10	8.64996e-07	0.25791	0.333	0.233	0.0240097
MGC P128 vs ISO-P128	LINC00632	1.00016e-06	-0.347791	0.569	0.617	0.0277614
MGC P128 vs ISO-P128	PKIA	1.11181e-06	0.316856	0.555	0.448	0.0308605
MGC P128 vs ISO-P128	PMEPA1	1.11413e-06	-0.300465	0.567	0.632	0.030925
MGC P128 vs ISO-P128	ITPR2	1.15349e-06	0.299713	0.128	0.07	0.0320175
MGC P128 vs ISO-P128	S100A13	1.22492e-06	0.298408	0.535	0.449	0.034
MGC P128 vs ISO-P128	LDHA	1.29826e-06	-0.428052	0.476	0.548	0.0360359
MGC P128 vs ISO-P128	CADM2	1.32423e-06	-0.401245	0.232	0.308	0.0367566
MGC P128 vs ISO-P128	DNAJC15	1.38865e-06	0.268778	0.294	0.203	0.0385449
MGC P128 vs ISO-P128	SLC47A2	1.43048e-06	0.267104	0.114	0.059	0.0397057
MGC P128 vs ISO-P128	TUBA1C	1.55429e-06	0.293528	0.148	0.086	0.0431425
MGC P128 vs ISO-P128	CAV2	1.71036e-06	0.403193	0.3	0.217	0.0474745
MGC P128 vs ISO-P128	CAPRIN2	1.78491e-06	0.306711	0.12	0.064	0.0495439
		p_val	avg_log2FC	ident.1 = "P128-GFP"	ident.2 = "ISO-P128-GFP"	p_val_adj
Rods P128 vs ISO-P128	HLA-C	3.86017e-55	-1.55656	0.275	0.542	1.07147e-50
Rods P128 vs ISO-P128	B2M	1.75948e-44	-1.56636	0.663	0.783	4.88378e-40
Rods P128 vs ISO-P128	HLA-A	3.47213e-40	-1.31589	0.315	0.53	9.63759e-36
Rods P128 vs ISO-P128	HLA-B	5.48336e-39	-1.58641	0.156	0.365	1.52202e-34
Rods P128 vs ISO-P128	PTPRZ1	7.18296e-28	-1.22969	0.179	0.36	1.99377e-23
Rods P128 vs ISO-P128	PLD4	7.24747e-27	-1.25062	0.25	0.42	2.01168e-22
Rods P128 vs ISO-P128	IRF1	2.98354e-18	-1.14731	0.222	0.36	8.28141e-14
Rods P128 vs ISO-P128	MIF	1.66415e-17	-0.314132	0.981	0.983	4.61918e-13
Rods P128 vs ISO-P128	PRUNE2	6.57787e-17	-1.08257	0.075	0.184	1.82582e-12
Rods P128 vs ISO-P128	ITM2C	4.80556e-16	-0.5663	0.482	0.605	1.33388e-11
Rods P128 vs ISO-P128	MAP3K7CL	6.68092e-16	-0.865133	0.024	0.104	1.85442e-11
Rods P128 vs ISO-P128	RAX2	5.74044e-14	-0.5005	0.564	0.671	1.59337e-09
Rods P128 vs ISO-P128	PSMB8	1.18988e-13	-0.793765	0.03	0.106	3.30275e-09
Rods P128 vs ISO-P128	NRN1	3.09278e-13	-0.573768	0.427	0.55	8.58462e-09
Rods P128 vs ISO-P128	GNGT1	4.30117e-12	0.347838	0.945	0.95	1.19388e-07
Rods P128 vs ISO-P128	NRIP3	1.078e-10	-0.62299	0.035	0.1	2.9922e-06
Rods P128 vs ISO-P128	TUBB4B	4.52371e-10	0.280274	0.828	0.793	1.25565e-05
Rods P128 vs ISO-P128	ATP1B1	4.91815e-10	-0.525139	0.307	0.416	1.36513e-05
Rods P128 vs ISO-P128	PDE6G	8.36229e-10	0.339243	0.878	0.876	2.32112e-05
Rods P128 vs ISO-P128	eGFP+pA	2.14946e-09	-1.25464	0.267	0.363	5.96625e-05
Rods P128 vs ISO-P128	CCKBR	2.73795e-09	-0.405385	0.26	0.374	7.59972e-05
Rods P128 vs ISO-P128	IRF9	7.11264e-09	-0.55813	0.199	0.291	0.000197426
Rods P128 vs ISO-P128	CRNDE	1.14399e-08	-0.446065	0.237	0.339	0.000317537
Rods P128 vs ISO-P128	MIAT	2.88459e-08	-0.556948	0.129	0.208	0.000800676
Rods P128 vs ISO-P128	STAT1	3.11683e-08	-0.550462	0.193	0.282	0.000865139
Rods P128 vs ISO-P128	OCIAD2	1.05702e-07	-0.314764	0.484	0.573	0.00293397
Rods P128 vs ISO-P128	ATCAY	1.40615e-07	-0.540418	0.122	0.196	0.00390305
Rods P128 vs ISO-P128	NT5E	1.97987e-07	-0.548257	0.084	0.148	0.00549552
Rods P128 vs ISO-P128	CHCHD2	2.19451e-07	0.638467	0.195	0.126	0.0060913
Rods P128 vs ISO-P128	IGFBP7	3.13729e-07	-0.538584	0.096	0.163	0.00870818
Rods P128 vs ISO-P128	EPB41L3	3.14561e-07	-0.459944	0.156	0.233	0.00873126
Rods P128 vs ISO-P128	EPHA8	3.37993e-07	-0.457328	0.115	0.188	0.00938166
Rods P128 vs ISO-P128	MATK	3.50787e-07	-0.49345	0.275	0.361	0.0097368
Rods P128 vs ISO-P128	IFI6	4.41927e-07	-0.711927	0.101	0.166	0.0122666
Rods P128 vs ISO-P128	CNGA1	6.0038e-07	-0.43506	0.064	0.123	0.0166648
Rods P128 vs ISO-P128	AC087855.1	6.88236e-07	-0.451543	0.057	0.113	0.0191034
Rods P128 vs ISO-P128	GABARAPL2	8.50049e-07	-0.265507	0.714	0.777	0.0235948
Rods P128 vs ISO-P128	GUK1	8.57267e-07	-0.253372	0.86	0.895	0.0237952
Rods P128 vs ISO-P128	TFPI2	1.36295e-06	0.627666	0.39	0.317	0.0378314

## Sheet: GO P128 vs ISO-P128
	Source	term_name	term_id	adj.pvalue	-log10	DEG involved
MGC P128 vs ISO-P128	GO:CC	Extracellular exosome	GO:0070062	2.1357e-10	9.67046	TF,CP,LGALS1,LGALS3,APOE,S100A6,B2M,FTH1,TIMP1,RHOBTB3,H3F3B,FTL,SERPING1,CKB,PRDX6,TKT,HLA-C,CPE,CLIC1,PTGDS,HLA-A,SH3BGRL3,CYSTM1,ATP2B1
MGC P128 vs ISO-P128	GO:CC	Extracellular space	GO:0005615	2.27999e-08	7.64207	TF,CP,LGALS1,LGALS3,APOE,S100A6,B2M,FTH1,TIMP1,RHOBTB3,SFRP2,H3F3B,FTL,SERPING1,CKB,PRDX6,TKT,HLA-C,COL2A1,CPE,CLIC1,PTGDS,HLA-A,SH3BGRL3,CYSTM1,ATP2B1,PTN,FABP5,S100A13,LDHA
MGC P128 vs ISO-P128	GO:CC	Secretory granule	GO:0030141	2.07064e-07	6.68389	TF,LGALS3,TMSB4X,B2M,FTH1,CAV1,TIMP1,FTL,SERPING1,PRDX6,HLA-C,CPE,TRH,CYSTM1,FABP5
MGC P128 vs ISO-P128	GO:CC	Endomembrane system	GO:0012505	4.8049e-07	6.31832	TF,CP,LGALS1,VMP1,LGALS3,TMSB4X,APOE,S100A6,B2M,FTH1,CAV1,TIMP1,RHOBTB3,FTL,SERPING1,PRDX6,TKT,HLA-C,NR4A1,LMNA,COL2A1,CPE,CLIC1,PTGDS,TRH,HLA-A,CYSTM1,ATP2B1,PTN,UCHL1,FABP5
MGC P128 vs ISO-P128	GO:CC	Vesicle	GO:0031982	5.89036e-07	6.22986	TF,CP,LGALS1,LGALS3,TMSB4X,APOE,S100A6,B2M,FTH1,CAV1,TIMP1,RHOBTB3,H3F3B,FTL,SERPING1,CKB,PRDX6,TKT,HLA-C,CPE,CLIC1,PTGDS,TRH,HLA-A,SH3BGRL3,CYSTM1,ATP2B1
MGC P128 vs ISO-P128	GO:CC	Endoplasmic reticulum lumen	GO:0005788	4.35507e-06	5.361	TF,CP,LGALS1,APOE,B2M,TIMP1,SERPING1
MGC P128 vs ISO-P128	GO:BP	Regulation of endocytosis	GO:0030100	0.000122559	3.91165	TF,LGALS3,APOE,B2M,CAV1
MGC P128 vs ISO-P128	REAC	Endosomal/Vacuolar pathway	REAC:R-HSA-1236977	0.00293367	2.53259	B2M,HLA-C,HLA-A
MGC P128 vs ISO-P128	GO:CC	Early endosome	GO:0005769	0.0122657	1.91131	TF,APOE,B2M,CAV1
MGC P128 vs ISO-P128	GO:CC	Autolysosome	GO:0044754	0.0131919	1.87969	FTH1,FTL
MGC P128 vs ISO-P128	GO:BP	Maintenance of location in cell	GO:0051651	0.0019044	2.72024	TMSB4X,APOE,FTH1,CAV1,FTL,TMSB10
MGC P128 vs ISO-P128	GO:CC	Cell periphery	GO:0071944	0.00664495	2.17751	TF,CP,LGALS1,VMP1,LGALS3,APOE,S100A6,B2M,CAV1,SLITRK2,TIMP1,RHOBTB3,SFRP2,EMP3,SERPING1,TNFRSF12A,HLA-C,COL2A1,CTNNAL1,CPE,CLIC1,TRH,HLA-A,CYSTM1,STAC2,ATP2B1,PTN,UCHL1,FABP5
MGC P128 vs ISO-P128	GO:BP	Negative regulation of epithelial cell proliferation	GO:0050680	0.00795405	2.09941	APOE,B2M,CAV1,SFRP2
MGC P128 vs ISO-P128	GO:BP	Regulation of cell motility	GO:2000145	0.0159362	1.79761	TF,LGALS3,TMSB4X,APOE,CAV1,TIMP1,SFRP2
MGC P128 vs ISO-P128	GO:BP	Cell-cell adhesion	GO:0098609	0.0177694	1.75033	LGALS1,VMP1,LGALS3,B2M,CAV1,SLITRK2
MGC P128 vs ISO-P128	GO:MF	Ferric iron binding	GO:0008199	7.30824e-05	4.13619	TF,FTH1,FTL
MGC P128 vs ISO-P128	GO:MF	Fatty acid binding	GO:0005504	0.002973	2.52681	CRABP1,FABP7,PTGDS,FABP5
MGC P128 vs ISO-P128	GO:MF	Laminin binding	GO:0043236	0.00788596	2.10315	LGALS1,LGALS3
MGC P128 vs ISO-P128	GO:MF	Signaling receptor binding	GO:0005102	0.0301704	1.52042	TF,LGALS3,APOE,CAV1,TIMP1,BEX1,SFRP2,COL2A1,CPE,TRH,HLA-A,PTN,UCHL1,S100A13
MGC P128 vs ISO-P128	KEGG	Ferroptosis	KEGG:04216	0.000254123	3.59496	TF,CP,FTH1,FTL
MGC P128 vs ISO-P128	GO:BP	Regulation of extrinsic apoptotic signaling pathway	GO:2001236	0.000312137	3.50565	LGALS3,CAV1,SFRP2,TNFRSF12A,LMNA,COL2A1
MGC P128 vs ISO-P128	GO:BP	Regulation of programmed cell death	GO:0043067	0.0209065	1.67972	LGALS1,LGALS3,APOE,CAV1,TIMP1,SFRP2,TNFRSF12A,GADD45B,NR4A1,LMNA,COL2A1
MGC P128 vs ISO-P128	GO:BP	Iron ion transport	GO:0006826	4.50098e-06	5.34669	TF,CP,B2M,FTH1,FTL
MGC P128 vs ISO-P128	REAC	Post-translational protein phosphorylation	REAC:R-HSA-8957275	5.82536e-05	4.23468	TF,CP,LGALS1,APOE,TIMP1
MGC P128 vs ISO-P128	GO:BP	Regulation of biological quality	GO:0065008	0.000275557	3.55979	TF,CP,VMP1,TMSB4X,APOE,CRABP1,B2M,FTH1,CAV1,SLITRK2,RHOBTB3,FTL,SERPING1,CKB,PRDX6,NR4A1,TMSB10,LMNA,COL2A1,CPE,CLIC1,TRH
	Source	term_name	term_id	adj.pvalue	-log10	DEG involved
Rods P128 vs ISO-P128	REAC	Endosomal/Vacuolar pathway	REAC:R-HSA-1236977	2.09709e-07	6.67838	HLA-C,B2M,HLA-A
Rods P128 vs ISO-P128	GO:CC	ER to Golgi transport vesicle membrane	GO:0012507	1.98476e-06	5.70229	HLA-C,B2M,HLA-A
Rods P128 vs ISO-P128	GO:CC	Early endosome membrane	GO:0031901	5.95548e-05	4.22508	HLA-C,B2M,HLA-A
Rods P128 vs ISO-P128	GO:CC	Golgi apparatus	GO:0005794	0.01279	1.89313	HLA-C,B2M,HLA-A,ITM2C,OCIAD2,GABARAPL2
Rods P128 vs ISO-P128	REAC	Activation of the phototransduction cascade	REAC:R-HSA-2485179	0.0112405	1.94921	GNGT1,PDE6G

## Sheet: DEG P116 vs ISO-P116
	Gene	p_val	avg_log2FC	ident.1 = "P116-GFP"	ident.2 = "ISO-P116-GFP"	p_val_adj
MGC P116 vs ISO-P116	MEG3	3.20691e-30	2.71275	0.791	0.164	8.90142e-26
MGC P116 vs ISO-P116	COMT	1.15035e-20	1.95538	0.541	0.037	3.19302e-16
MGC P116 vs ISO-P116	LGALS3	2.13385e-14	1.15386	0.942	0.813	5.92294e-10
MGC P116 vs ISO-P116	PRSS35	2.19459e-13	-0.995244	0.82	0.955	6.09153e-09
MGC P116 vs ISO-P116	LDHA	4.72611e-12	1.38854	0.779	0.53	1.31183e-07
MGC P116 vs ISO-P116	CCDC144NL-AS1	2.0207e-11	-1.24336	0.029	0.306	5.60886e-07
MGC P116 vs ISO-P116	HSPA1A	5.65189e-10	1.2236	0.36	0.06	1.56879e-05
MGC P116 vs ISO-P116	NNAT	1.15746e-08	1.90204	0.297	0.045	0.000321277
MGC P116 vs ISO-P116	GPC3	1.47887e-08	-0.98637	0.023	0.231	0.000410491
MGC P116 vs ISO-P116	CEBPD	2.60878e-08	1.17686	0.872	0.754	0.00072412
MGC P116 vs ISO-P116	CP	3.77382e-08	0.760074	0.93	0.754	0.0010475
MGC P116 vs ISO-P116	CYTOR	5.28219e-08	1.28042	0.541	0.276	0.00146618
MGC P116 vs ISO-P116	CLEC11A	1.03874e-07	0.917395	0.32	0.067	0.00288323
MGC P116 vs ISO-P116	SRPRB	4.73312e-07	1.17815	0.453	0.224	0.0131377
MGC P116 vs ISO-P116	QDPR	1.22728e-06	0.644041	0.953	0.866	0.0340656
MGC P116 vs ISO-P116	LUM	1.36482e-06	-1.07266	0.198	0.433	0.0378832
MGC P116 vs ISO-P116	MEG8	1.37136e-06	0.878942	0.209	0.022	0.0380648
MGC P116 vs ISO-P116	EIF1AY	1.51738e-06	-0.704146	0.494	0.694	0.0421179
MGC P116 vs ISO-P116	SOX15	1.69792e-06	0.781226	0.174	0.007	0.0471291
	Gene	p_val	avg_log2FC	ident.1 = "P116-GFP"	ident.2 = "ISO-P116-GFP"	p_val_adj
Rods P116 vs ISO-P116	HLA-B	3.45739e-14	1.47351	0.397	0.146	9.59667e-10
Rods P116 vs ISO-P116	HLA-A	1.89044e-11	1.07597	0.494	0.257	5.24729e-07
Rods P116 vs ISO-P116	B2M	1.90592e-09	0.854812	0.707	0.571	5.29026e-05
Rods P116 vs ISO-P116	LDHA	1.88664e-08	0.533087	0.808	0.634	0.000523674
Rods P116 vs ISO-P116	COMT	3.42679e-08	0.668908	0.295	0.112	0.000951174
Rods P116 vs ISO-P116	MXRA5	9.8749e-08	0.979044	0.345	0.172	0.00274098

## Sheet: GO P116 vs ISO-P116
	Source	term_name	term_id	adj.pvalue	-log10	DEG involved
MGC P116 vs ISO-P116	NA	NA	NA	NA	NA
Rods P116 vs ISO-P116	REAC	Endosomal/Vacuolar pathway	REAC:R-HSA-1236977	1.45183e-07	6.83808	HLA-B,HLA-A,B2M
Rods P116 vs ISO-P116	GO:CC	Phagocytic vesicle membrane	GO:0030670	7.75634e-06	5.11034	HLA-B,HLA-A,B2M
Rods P116 vs ISO-P116	GO:CC	Recycling endosome membrane	GO:0055038	1.37595e-05	4.8614	HLA-B,HLA-A,B2M
Rods P116 vs ISO-P116	GO:BP	Antigen processing and presentation of endogenous peptide antigen via MHC class I	GO:0019885	1.66088e-07	6.77966	HLA-B,HLA-A,B2M
