# Supplementary material for: AAV-mediated gene augmentation therapy of CRB1 patient-derived retinal organoids restores the histological and transcriptional retinal phenotype
Source: Stem Cell Reports. 2023 Apr 20;18(5):1123–37. doi: 10.1016/j.stemcr.2023.03.014 (PMC10202653; doi:10.1016/j.stemcr.2023.03.014)
Supplement: Table S5. DEG markers and gene ontology terms comparing untreated and AAV.hCRB-treated CRB1 patient-derived retinal organoids, related to Figures 5 and S5 — Log2 fold changes of the expression level of statistically significant expressed genes in AAV.hCRB-treated CRB1 patient-derived retinal organoids compared with the untreated and the associated gene ontology term. [file mmc4.xlsx]

## Sheet: DEG P128
Differential expressed genes (DEG) P128 untreated vs AAV.hCRB treated with p_val_adj < 0,05
Treatment	Cell type	Gene	p_val	avg_log2FC	P128-GFP	P128-CRB	p_val_adj
P128 untreated vs AAV.hCRB1 treated	MGC	CP	1.2991e-43	0.921599	0.912	0.8	3.60591e-39
P128 untreated vs AAV.hCRB1 treated	MGC	B2M	2.37463e-38	0.741766	0.938	0.867	6.59126e-34
P128 untreated vs AAV.hCRB1 treated	MGC	LGALS1	2.42097e-34	1.11212	0.623	0.421	6.71988e-30
P128 untreated vs AAV.hCRB1 treated	MGC	S100A6	2.99992e-29	1.31935	0.564	0.373	8.32687e-25
P128 untreated vs AAV.hCRB1 treated	MGC	VMP1	3.61916e-27	0.903416	0.607	0.407	1.00457e-22
P128 untreated vs AAV.hCRB1 treated	MGC	RGS5	5.26046e-27	1.53992	0.209	0.061	1.46015e-22
P128 untreated vs AAV.hCRB1 treated	MGC	TMEM176A	1.42685e-26	0.790773	0.338	0.143	3.9605e-22
P128 untreated vs AAV.hCRB1 treated	MGC	ANXA1	1.66302e-23	1.52986	0.182	0.053	4.61605e-19
P128 untreated vs AAV.hCRB1 treated	MGC	TMEM176B	3.48435e-23	0.779047	0.292	0.126	9.67152e-19
P128 untreated vs AAV.hCRB1 treated	MGC	ANXA2	5.88714e-22	0.839807	0.331	0.161	1.63409e-17
P128 untreated vs AAV.hCRB1 treated	MGC	PTGDS	5.35173e-21	0.560723	0.962	0.914	1.48548e-16
P128 untreated vs AAV.hCRB1 treated	MGC	CRABP1	9.6651e-21	-0.277273	0.995	0.999	2.68274e-16
P128 untreated vs AAV.hCRB1 treated	MGC	GAD2	2.48264e-19	1.338	0.247	0.11	6.89106e-15
P128 untreated vs AAV.hCRB1 treated	MGC	HGF	5.15726e-18	0.701238	0.347	0.188	1.4315e-13
P128 untreated vs AAV.hCRB1 treated	MGC	TPM2	2.07839e-17	0.734695	0.345	0.191	5.769e-13
P128 untreated vs AAV.hCRB1 treated	MGC	S100A11	1.77289e-16	0.768704	0.105	0.023	4.92101e-12
P128 untreated vs AAV.hCRB1 treated	MGC	IER3	2.41744e-16	0.732551	0.479	0.319	6.7101e-12
P128 untreated vs AAV.hCRB1 treated	MGC	MYL9	3.00611e-16	0.702274	0.274	0.138	8.34407e-12
P128 untreated vs AAV.hCRB1 treated	MGC	CAV1	3.56188e-16	0.601559	0.523	0.36	9.88671e-12
P128 untreated vs AAV.hCRB1 treated	MGC	LGALS3	6.82612e-16	0.434273	0.796	0.67	1.89473e-11
P128 untreated vs AAV.hCRB1 treated	MGC	FTL	4.01553e-15	0.390794	0.997	0.997	1.11459e-10
P128 untreated vs AAV.hCRB1 treated	MGC	TUBB3	2.63793e-14	0.54089	0.295	0.162	7.32209e-10
P128 untreated vs AAV.hCRB1 treated	MGC	FRZB	9.44911e-14	0.398109	0.863	0.776	2.62279e-09
P128 untreated vs AAV.hCRB1 treated	MGC	HLA-B	2.39439e-13	0.630597	0.443	0.31	6.6461e-09
P128 untreated vs AAV.hCRB1 treated	MGC	BEX1	2.55129e-13	0.340088	0.97	0.951	7.08163e-09
P128 untreated vs AAV.hCRB1 treated	MGC	NEAT1	6.7744e-13	0.434277	0.923	0.868	1.88037e-08
P128 untreated vs AAV.hCRB1 treated	MGC	RGS4	6.81377e-13	0.588573	0.394	0.261	1.8913e-08
P128 untreated vs AAV.hCRB1 treated	MGC	HLA-C	2.38267e-12	0.451137	0.659	0.532	6.61359e-08
P128 untreated vs AAV.hCRB1 treated	MGC	COL1A2	3.32739e-12	0.636744	0.319	0.193	9.23584e-08
P128 untreated vs AAV.hCRB1 treated	MGC	GSN	3.52033e-12	0.502288	0.422	0.28	9.77137e-08
P128 untreated vs AAV.hCRB1 treated	MGC	SPARCL1	7.01779e-12	0.606466	0.214	0.108	1.94793e-07
P128 untreated vs AAV.hCRB1 treated	MGC	CFI	1.54943e-11	0.343442	0.736	0.597	4.30076e-07
P128 untreated vs AAV.hCRB1 treated	MGC	ABCA8	4.92634e-11	0.430966	0.165	0.074	1.3674e-06
P128 untreated vs AAV.hCRB1 treated	MGC	SERPING1	5.1739e-11	0.440483	0.503	0.359	1.43612e-06
P128 untreated vs AAV.hCRB1 treated	MGC	HLA-A	5.52939e-11	0.36918	0.774	0.646	1.53479e-06
P128 untreated vs AAV.hCRB1 treated	MGC	IGFBP7	9.70113e-11	0.714464	0.147	0.064	2.69274e-06
P128 untreated vs AAV.hCRB1 treated	MGC	PLAAT4	1.23258e-10	0.500125	0.338	0.221	3.42127e-06
P128 untreated vs AAV.hCRB1 treated	MGC	CITED1	1.67077e-10	0.786781	0.324	0.212	4.63754e-06
P128 untreated vs AAV.hCRB1 treated	MGC	S100A4	1.95359e-10	0.55192	0.112	0.042	5.42259e-06
P128 untreated vs AAV.hCRB1 treated	MGC	RORB	3.50061e-10	-0.322957	0.782	0.832	9.71663e-06
P128 untreated vs AAV.hCRB1 treated	MGC	SERPINE1	3.61347e-10	0.698899	0.184	0.095	1.00299e-05
P128 untreated vs AAV.hCRB1 treated	MGC	TSPO	4.63063e-10	0.403146	0.499	0.373	1.28532e-05
P128 untreated vs AAV.hCRB1 treated	MGC	MRPS6	5.62137e-10	0.570177	0.397	0.286	1.56032e-05
P128 untreated vs AAV.hCRB1 treated	MGC	EMP3	7.50513e-10	0.39789	0.628	0.52	2.0832e-05
P128 untreated vs AAV.hCRB1 treated	MGC	S100B	8.54844e-10	0.529067	0.195	0.104	2.37279e-05
P128 untreated vs AAV.hCRB1 treated	MGC	S100A10	8.85022e-10	0.595226	0.132	0.058	2.45656e-05
P128 untreated vs AAV.hCRB1 treated	MGC	TUBB	1.14729e-09	0.362171	0.731	0.622	3.18453e-05
P128 untreated vs AAV.hCRB1 treated	MGC	TKT	1.29562e-09	0.460412	0.592	0.48	3.59625e-05
P128 untreated vs AAV.hCRB1 treated	MGC	C1QTNF3	1.47867e-09	-0.571988	0.173	0.27	4.10434e-05
P128 untreated vs AAV.hCRB1 treated	MGC	SPATS2L	1.48943e-09	0.45996	0.107	0.042	4.13422e-05
P128 untreated vs AAV.hCRB1 treated	MGC	FABP5	2.04912e-09	-0.344597	0.765	0.844	5.68774e-05
P128 untreated vs AAV.hCRB1 treated	MGC	MIR4435-2HG	2.41658e-09	0.449798	0.276	0.173	6.7077e-05
P128 untreated vs AAV.hCRB1 treated	MGC	SH3BGRL3	2.43381e-09	0.316786	0.744	0.644	6.75553e-05
P128 untreated vs AAV.hCRB1 treated	MGC	SCRG1	2.56927e-09	0.494693	0.307	0.201	7.13152e-05
P128 untreated vs AAV.hCRB1 treated	MGC	HES4	2.72639e-09	-0.425609	0.764	0.822	7.56764e-05
P128 untreated vs AAV.hCRB1 treated	MGC	GADD45A	7.0131e-09	0.435351	0.478	0.354	0.000194663
P128 untreated vs AAV.hCRB1 treated	MGC	TUBA1C	7.40334e-09	0.408975	0.148	0.073	0.000205495
P128 untreated vs AAV.hCRB1 treated	MGC	NPVF	9.38236e-09	1.77151	0.275	0.18	0.000260426
P128 untreated vs AAV.hCRB1 treated	MGC	TMSB10	1.21852e-08	0.279221	0.982	0.965	0.000338226
P128 untreated vs AAV.hCRB1 treated	MGC	PLAAT3	1.25356e-08	0.320342	0.716	0.6	0.000347951
P128 untreated vs AAV.hCRB1 treated	MGC	PLAT	1.57006e-08	0.360879	0.12	0.053	0.000435802
P128 untreated vs AAV.hCRB1 treated	MGC	LHX9	1.9257e-08	-0.430771	0.147	0.24	0.000534516
P128 untreated vs AAV.hCRB1 treated	MGC	LINC02802	2.0896e-08	0.319269	0.487	0.369	0.000580009
P128 untreated vs AAV.hCRB1 treated	MGC	SLC16A1	2.17809e-08	-0.437511	0.614	0.668	0.000604571
P128 untreated vs AAV.hCRB1 treated	MGC	HBEGF	2.37767e-08	0.457419	0.225	0.136	0.000659971
P128 untreated vs AAV.hCRB1 treated	MGC	PMEPA1	3.1015e-08	-0.410518	0.567	0.641	0.000860884
P128 untreated vs AAV.hCRB1 treated	MGC	CD9	3.69627e-08	-0.273523	0.839	0.876	0.00102597
P128 untreated vs AAV.hCRB1 treated	MGC	TPM1	4.33395e-08	0.713011	0.452	0.344	0.00120297
P128 untreated vs AAV.hCRB1 treated	MGC	LINC00844	5.31091e-08	0.362476	0.101	0.043	0.00147415
P128 untreated vs AAV.hCRB1 treated	MGC	APOE	8.23553e-08	0.410413	0.868	0.81	0.00228594
P128 untreated vs AAV.hCRB1 treated	MGC	SOX2	9.15093e-08	-0.277499	0.813	0.847	0.00254002
P128 untreated vs AAV.hCRB1 treated	MGC	CRYAB	1.04057e-07	0.487588	0.761	0.692	0.00288831
P128 untreated vs AAV.hCRB1 treated	MGC	C1orf61	1.07698e-07	-0.27838	0.906	0.91	0.00298937
P128 untreated vs AAV.hCRB1 treated	MGC	CXCL2	1.0776e-07	0.74116	0.258	0.169	0.0029911
P128 untreated vs AAV.hCRB1 treated	MGC	NFKBIA	1.64538e-07	0.534865	0.246	0.159	0.00456709
P128 untreated vs AAV.hCRB1 treated	MGC	SERPINA3	1.75002e-07	0.619106	0.231	0.148	0.00485754
P128 untreated vs AAV.hCRB1 treated	MGC	H19	1.79044e-07	0.691719	0.13	0.067	0.00496972
P128 untreated vs AAV.hCRB1 treated	MGC	UCHL1	2.04203e-07	0.316973	0.539	0.422	0.00566807
P128 untreated vs AAV.hCRB1 treated	MGC	COL9A1	2.09968e-07	0.467417	0.235	0.151	0.00582808
P128 untreated vs AAV.hCRB1 treated	MGC	UGT3A2	2.37789e-07	0.314717	0.153	0.083	0.00660031
P128 untreated vs AAV.hCRB1 treated	MGC	PDLIM1	3.41835e-07	0.492239	0.142	0.078	0.0094883
P128 untreated vs AAV.hCRB1 treated	MGC	FN1	3.53808e-07	0.614258	0.227	0.148	0.00982064
P128 untreated vs AAV.hCRB1 treated	MGC	LAMP5	3.8717e-07	-0.418514	0.212	0.298	0.0107467
P128 untreated vs AAV.hCRB1 treated	MGC	CTNNA2	4.4777e-07	-0.357453	0.056	0.115	0.0124288
P128 untreated vs AAV.hCRB1 treated	MGC	TIMP1	4.5954e-07	0.336474	0.805	0.726	0.0127555
P128 untreated vs AAV.hCRB1 treated	MGC	AL162231.1	5.30785e-07	0.312206	0.181	0.106	0.014733
P128 untreated vs AAV.hCRB1 treated	MGC	CHST9	5.71031e-07	0.365468	0.188	0.111	0.0158501
P128 untreated vs AAV.hCRB1 treated	MGC	TIMP3	6.37548e-07	0.280859	0.255	0.163	0.0176964
P128 untreated vs AAV.hCRB1 treated	MGC	PTP4A3	8.07413e-07	0.303652	0.316	0.219	0.0224114
P128 untreated vs AAV.hCRB1 treated	MGC	KDM5B	8.1086e-07	-0.279172	0.651	0.713	0.022507
P128 untreated vs AAV.hCRB1 treated	MGC	LMNA	8.32595e-07	0.335038	0.567	0.466	0.0231103
P128 untreated vs AAV.hCRB1 treated	MGC	CA2	1.01749e-06	0.397722	0.776	0.719	0.0282426
P128 untreated vs AAV.hCRB1 treated	MGC	PRSS35	1.16302e-06	-0.365932	0.767	0.806	0.0322818
P128 untreated vs AAV.hCRB1 treated	MGC	S100A16	1.31966e-06	0.342846	0.423	0.327	0.0366299
P128 untreated vs AAV.hCRB2 treated	MGC	PTGDS	1.24282e-33	0.756929	0.962	0.896	3.44969e-29
P128 untreated vs AAV.hCRB2 treated	MGC	SPP1	6.8688e-26	0.446065	0.994	0.984	1.90657e-21
P128 untreated vs AAV.hCRB2 treated	MGC	APOE	2.33172e-20	0.699185	0.868	0.754	6.47216e-16
P128 untreated vs AAV.hCRB2 treated	MGC	GAD2	2.19857e-18	1.38136	0.247	0.099	6.10257e-14
P128 untreated vs AAV.hCRB2 treated	MGC	MT-CYB	1.15752e-16	0.273699	0.998	0.993	3.21292e-12
P128 untreated vs AAV.hCRB2 treated	MGC	FTH1	1.46425e-16	0.29394	1	0.999	4.06433e-12
P128 untreated vs AAV.hCRB2 treated	MGC	LDHA	7.63072e-14	-0.57587	0.476	0.613	2.11806e-09
P128 untreated vs AAV.hCRB2 treated	MGC	TMEM176A	1.47364e-12	0.614967	0.338	0.198	4.09037e-08
P128 untreated vs AAV.hCRB2 treated	MGC	CDH2	6.19948e-12	-0.309075	0.912	0.931	1.72079e-07
P128 untreated vs AAV.hCRB2 treated	MGC	PLAAT3	4.18297e-11	0.384477	0.716	0.571	1.16107e-06
P128 untreated vs AAV.hCRB2 treated	MGC	SLITRK2	6.21547e-11	-0.455968	0.423	0.568	1.72523e-06
P128 untreated vs AAV.hCRB2 treated	MGC	FTL	2.02516e-10	0.28483	0.997	0.993	5.62123e-06
P128 untreated vs AAV.hCRB2 treated	MGC	TMEM176B	2.78856e-10	0.482099	0.292	0.17	7.7402e-06
P128 untreated vs AAV.hCRB2 treated	MGC	CAV1	2.81861e-09	0.434005	0.523	0.395	7.82363e-05
P128 untreated vs AAV.hCRB2 treated	MGC	CPE	5.04301e-09	0.372583	0.632	0.484	0.000139979
P128 untreated vs AAV.hCRB2 treated	MGC	PMEPA1	1.30417e-08	-0.480444	0.567	0.646	0.000361998
P128 untreated vs AAV.hCRB2 treated	MGC	TSPAN4	1.46816e-08	0.403618	0.368	0.244	0.000407516
P128 untreated vs AAV.hCRB2 treated	MGC	GSN	1.28404e-07	0.426021	0.422	0.307	0.00356412
P128 untreated vs AAV.hCRB2 treated	MGC	NR4A1	2.37248e-07	-0.474561	0.485	0.568	0.00658528
P128 untreated vs AAV.hCRB2 treated	MGC	HSD17B14	2.48884e-07	0.403459	0.164	0.086	0.00690827
P128 untreated vs AAV.hCRB2 treated	MGC	RORB	2.77554e-07	-0.28945	0.782	0.838	0.00770408
P128 untreated vs AAV.hCRB2 treated	MGC	PSMB5	6.73753e-07	0.289727	0.664	0.555	0.0187014
P128 untreated vs AAV.hCRB2 treated	MGC	RAMP2	7.64254e-07	0.271976	0.527	0.402	0.0212134
P128 untreated vs AAV.hCRB2 treated	MGC	HIST1H4C	8.01703e-07	0.44405	0.519	0.42	0.0222529
P128 untreated vs AAV.hCRB2 treated	MGC	MRPS6	1.05283e-06	0.397601	0.397	0.298	0.0292235
P128 untreated vs AAV.hCRB2 treated	MGC	PDE10A	1.13923e-06	-0.551703	0.074	0.14	0.0316217
P128 untreated vs AAV.hCRB2 treated	MGC	FAM133B	1.24898e-06	-0.304057	0.693	0.74	0.0346678
P128 untreated vs AAV.hCRB2 treated	MGC	DDX49	1.76978e-06	0.330281	0.177	0.099	0.0491237

## Sheet: GO P128
Selected gene ontology (GO) terms P128 untreated vs AAV.hCRB1 treated in MGCs
	source	term_name	term_id	adjusted_p_value	negative_log10_of_adjusted_p_value	term_size	query_size	intersection_size	effective_domain_size	intersections
AAV.hCRB1 in MGC	GO:CC	Extracellular exosome	GO:0070062	5.63979e-11	10.2487	2110	38	22	21698	CP,B2M,LGALS1,S100A6,PTGDS,LGALS3,FTL,HLA-C,CFI,SERPING1,HLA-A,TSPO,TUBB,TKT,FABP5,SH3BGRL3,SLC16A1,CD9,APOE,CRYAB,TIMP1,CA2
AAV.hCRB1 in MGC	GO:CC	Extracellular space	GO:0005615	6.60041e-08	7.18043	3364	35	22	21698	CP,B2M,LGALS1,S100A6,PTGDS,LGALS3,FTL,FRZB,HLA-C,CFI,SERPING1,HLA-A,TSPO,TUBB,TKT,FABP5,SH3BGRL3,SLC16A1,CD9,APOE,CRYAB,TIMP1
AAV.hCRB1 in MGC	GO:CC	Vesicle	GO:0031982	1.95767e-07	6.70826	3957	35	23	21698	CP,B2M,LGALS1,S100A6,PTGDS,CAV1,LGALS3,FTL,HLA-C,CFI,SERPING1,HLA-A,TSPO,TUBB,TKT,FABP5,SH3BGRL3,SLC16A1,PMEPA1,CD9,APOE,CRYAB,TIMP1
AAV.hCRB1 in MGC	GO:CC	Endomembrane system	GO:0012505	4.78409e-06	5.3202	4707	37	24	21698	CP,B2M,LGALS1,S100A6,VMP1,PTGDS,CAV1,LGALS3,FTL,HLA-C,SERPING1,HLA-A,TSPO,TUBB,TKT,FABP5,PLAAT3,PMEPA1,CD9,APOE,CRYAB,UCHL1,TIMP1,LMNA
AAV.hCRB1 in MGC	GO:CC	Endoplasmic reticulum	GO:0005783	4.08441e-05	4.38887	2015	35	15	21698	CP,B2M,LGALS1,VMP1,PTGDS,CAV1,HLA-C,SERPING1,HLA-A,TSPO,TKT,PLAAT3,APOE,UCHL1,TIMP1
AAV.hCRB1 in MGC	GO:CC	Secretory granule	GO:0030141	0.000174901	3.75721	866	35	10	21698	B2M,CAV1,LGALS3,FTL,HLA-C,SERPING1,TUBB,FABP5,CD9,TIMP1
AAV.hCRB1 in MGC	REAC	Endosomal/Vacuolar pathway	REAC:R-HSA-1236977	0.000183166	3.73715	11	17	3	10770	B2M,HLA-C,HLA-A
AAV.hCRB1 in MGC	GO:CC	Endocytic vesicle	GO:0030139	0.00191197	2.71852	343	31	6	21698	B2M,CAV1,HLA-C,HLA-A,CD9,APOE
AAV.hCRB1 in MGC	GO:CC	Cytoplasmic vesicle lumen	GO:0060205	0.00284404	2.54606	323	35	6	21698	B2M,FTL,SERPING1,TUBB,FABP5,TIMP1
AAV.hCRB1 in MGC	GO:CC	Early endosome	GO:0005769	0.00396375	2.40189	390	31	6	21698	B2M,CAV1,HLA-C,HLA-A,PMEPA1,APOE
AAV.hCRB1 in MGC	GO:BP	Regulation of cell population proliferation	GO:0042127	0.000606414	3.21723	1658	37	14	21100	B2M,S100A6,CAV1,LGALS3,FRZB,NEAT1,HLA-A,TSPO,CD9,APOE,SOX2,TIMP1,KDM5B,LMNA
AAV.hCRB1 in MGC	GO:BP	Regulation of cell-cell adhesion	GO:0022407	0.00641439	2.19284	444	32	7	21100	B2M,LGALS1,CAV1,LGALS3,HLA-A,CD9,SOX2
AAV.hCRB1 in MGC	GO:BP	Maintenance of location in cell	GO:0051651	0.0288868	1.5393	222	31	5	21100	CAV1,FTL,TSPO,TMSB10,APOE
AAV.hCRB1 in MGC	GO:MF	Fatty acid binding	GO:0005504	0.00831612	2.08008	48	23	3	20183	PTGDS,CRABP1,FABP5
AAV.hCRB1 in MGC	GO:MF	Laminin binding	GO:0043236	0.0237249	1.62479	27	9	2	20183	LGALS1,LGALS3
AAV.hCRB1 in MGC	GO:MF	Monocarboxylic acid binding	GO:0033293	0.0385752	1.41369	80	23	3	20183	PTGDS,CRABP1,FABP5
AAV.hCRB1 in MGC	GO:BP	Iron ion transport	GO:0006826	0.0036156	2.44182	56	10	3	21100	CP,B2M,FTL
AAV.hCRB1 in MGC	GO:BP	Response to stress	GO:0006950	0.0419185	1.37759	3851	37	18	21100	B2M,LGALS1,CAV1,LGALS3,NEAT1,HLA-C,CFI,SERPING1,HLA-A,TSPO,TUBB,CD9,APOE,SOX2,CRYAB,UCHL1,TIMP1,LMNA
AAV.hCRB1 in MGC	GO:BP	Regulation of biological quality	GO:0065008	0.0487444	1.31208	3768	38	18	21100	CP,B2M,VMP1,CRABP1,CAV1,FTL,SERPING1,TSPO,TUBB,FABP5,TMSB10,SLC16A1,CD9,APOE,CRYAB,KDM5B,LMNA,CA2
Selected GO terms P128 untreated vs AAV.hCRB2 treated in MGCs
	source	term_name	term_id	adjusted_p_value	negative_log10_of_adjusted_p_value	term_size	query_size	intersection_size	effective_domain_size	intersections
AAV.hCRB2 in MGC	GO:CC	Endomembrane system	GO:0012505	0.00144124	2.84126	4707	14	11	21698	PTGDS,SPP1,APOE,FTH1,CDH2,PLAAT3,FTL,CAV1,CPE,PMEPA1,NR4A1
AAV.hCRB2 in MGC	GO:CC	Autolysosome	GO:0044754	0.00162402	2.78941	11	10	2	21698	FTH1,FTL
AAV.hCRB2 in MGC	GO:CC	Extracellular exosome	GO:0070062	0.00642261	2.19229	2110	12	7	21698	PTGDS,SPP1,APOE,FTH1,LDHA,FTL,CPE
AAV.hCRB2 in MGC	GO:CC	vesicle	GO:0031982	0.0120103	1.92045	3957	13	9	21698	PTGDS,SPP1,APOE,FTH1,LDHA,FTL,CAV1,CPE,PMEPA1
AAV.hCRB2 in MGC	GO:CC	Endoplasmic reticulum lumen	GO:0005788	0.0149965	1.82401	310	7	3	21698	SPP1,APOE,CDH2
AAV.hCRB2 in MGC	GO:BP	Maintenance of location in cell	GO:0051651	0.00546258	2.2626	222	11	4	21100	APOE,FTH1,FTL,CAV1
AAV.hCRB2 in MGC	GO:MF	Ferric iron binding	GO:0008199	0.00322429	2.49157	11	10	2	20183	FTH1,FTL
AAV.hCRB2 in MGC	REAC	Scavenging by Class A Receptors	REAC:R-HSA-3000480	0.000172141	3.76412	19	10	3	10770	APOE,FTH1,FTL
AAV.hCRB2 in MGC	GO:BP	Negative regulation of canonical Wnt signaling pathway	GO:0090090	0.00774367	2.11105	159	16	4	21100	APOE,CDH2,CAV1,PSMB5
AAV.hCRB2 in MGC	REAC	Post-translational protein phosphorylation	REAC:R-HSA-8957275	0.010068	1.99706	107	7	3	10770	SPP1,APOE,CDH2

## Sheet: DEG P117
Differential expressed genes (DEG) P117 untreated vs AAV.hCRB treated with p_val_adj < 0,05
Treatment	Cell type	Gene	p_val	avg_log2FC	P117-GFP	P117-CRB	p_val_adj
P117 untreated vs AAV.hCRB1 treated	MGC	FRZB	1.6919e-17	-0.657998	0.624	0.764	4.69622e-13
P117 untreated vs AAV.hCRB1 treated	MGC	GAPDH	2.74445e-17	-0.395307	0.993	1	7.61778e-13
P117 untreated vs AAV.hCRB1 treated	MGC	FTH1	4.75098e-15	-0.287481	0.999	1	1.31873e-10
P117 untreated vs AAV.hCRB1 treated	MGC	APOE	2.47733e-13	-0.949805	0.684	0.786	6.87633e-09
P117 untreated vs AAV.hCRB1 treated	MGC	TUBA1A	4.0856e-13	-0.421826	0.911	0.957	1.13404e-08
P117 untreated vs AAV.hCRB1 treated	MGC	HOPX	1.26689e-12	-0.569364	0.136	0.282	3.51651e-08
P117 untreated vs AAV.hCRB1 treated	MGC	BASP1	3.47887e-12	-0.429685	0.597	0.75	9.65629e-08
P117 untreated vs AAV.hCRB1 treated	MGC	HLA-C	3.65017e-12	-0.567993	0.305	0.465	1.01318e-07
P117 untreated vs AAV.hCRB1 treated	MGC	CD151	6.30054e-12	-0.465861	0.327	0.511	1.74884e-07
P117 untreated vs AAV.hCRB1 treated	MGC	UBC	9.07481e-12	-0.322794	0.938	0.968	2.51889e-07
P117 untreated vs AAV.hCRB1 treated	MGC	BEX1	3.43389e-11	-0.350121	0.931	0.956	9.53144e-07
P117 untreated vs AAV.hCRB1 treated	MGC	HLA-B	7.08698e-11	-0.567319	0.324	0.479	1.96713e-06
P117 untreated vs AAV.hCRB1 treated	MGC	CTNNA2	9.30855e-11	0.801145	0.165	0.064	2.58377e-06
P117 untreated vs AAV.hCRB1 treated	MGC	C1orf61	9.55024e-11	-0.363325	0.859	0.915	2.65086e-06
P117 untreated vs AAV.hCRB1 treated	MGC	NR2F1	1.37569e-10	0.405018	0.859	0.812	3.8185e-06
P117 untreated vs AAV.hCRB1 treated	MGC	TSC22D4	1.19106e-09	-0.46506	0.362	0.517	3.30603e-05
P117 untreated vs AAV.hCRB1 treated	MGC	TTYH1	1.58009e-09	-0.330715	0.742	0.853	4.38587e-05
P117 untreated vs AAV.hCRB1 treated	MGC	SCRG1	2.20837e-09	-0.462161	0.169	0.299	6.12976e-05
P117 untreated vs AAV.hCRB1 treated	MGC	TF	2.99238e-09	-0.353333	0.985	0.993	8.30594e-05
P117 untreated vs AAV.hCRB1 treated	MGC	UCHL1	3.22477e-09	-0.510969	0.325	0.481	8.95099e-05
P117 untreated vs AAV.hCRB1 treated	MGC	PTGDS	4.31247e-09	-0.486617	0.768	0.846	0.000119701
P117 untreated vs AAV.hCRB1 treated	MGC	CITED1	6.32114e-09	-0.695827	0.14	0.254	0.000175456
P117 untreated vs AAV.hCRB1 treated	MGC	PLAAT3	8.95381e-09	-0.395691	0.47	0.618	0.000248531
P117 untreated vs AAV.hCRB1 treated	MGC	METRN	1.88039e-08	-0.301522	0.819	0.876	0.00052194
P117 untreated vs AAV.hCRB1 treated	MGC	AQP4	2.08437e-08	-0.616045	0.064	0.146	0.000578559
P117 untreated vs AAV.hCRB1 treated	MGC	GPC3	2.23678e-08	0.70661	0.201	0.105	0.000620864
P117 untreated vs AAV.hCRB1 treated	MGC	MARCH7	3.12898e-08	-0.405822	0.209	0.338	0.00086851
P117 untreated vs AAV.hCRB1 treated	MGC	FEZ1	3.17364e-08	-0.380993	0.406	0.538	0.000880907
P117 untreated vs AAV.hCRB1 treated	MGC	SLC25A22	5.23498e-08	-0.364535	0.037	0.105	0.00145307
P117 untreated vs AAV.hCRB1 treated	MGC	NAP1L1	5.89707e-08	0.308511	0.937	0.924	0.00163685
P117 untreated vs AAV.hCRB1 treated	MGC	CA2	6.22609e-08	-0.377874	0.588	0.717	0.00172818
P117 untreated vs AAV.hCRB1 treated	MGC	PLD3	6.85836e-08	-0.331769	0.426	0.575	0.00190368
P117 untreated vs AAV.hCRB1 treated	MGC	PDE6H	6.96764e-08	-0.362488	0.401	0.553	0.00193401
P117 untreated vs AAV.hCRB1 treated	MGC	QDPR	7.3114e-08	-0.35426	0.662	0.768	0.00202943
P117 untreated vs AAV.hCRB1 treated	MGC	COL9A2	9.25675e-08	-0.413608	0.233	0.364	0.0025694
P117 untreated vs AAV.hCRB1 treated	MGC	COL18A1	1.52237e-07	-0.292937	0.473	0.614	0.00422563
P117 untreated vs AAV.hCRB1 treated	MGC	TMEM59L	2.16916e-07	-0.3346	0.095	0.186	0.00602094
P117 untreated vs AAV.hCRB1 treated	MGC	TUBB2B	2.50342e-07	-0.314746	0.771	0.842	0.00694874
P117 untreated vs AAV.hCRB1 treated	MGC	CYB5R3	4.90588e-07	-0.374568	0.218	0.335	0.0136172
P117 untreated vs AAV.hCRB1 treated	MGC	PTRHD1	4.99435e-07	-0.37177	0.234	0.359	0.0138628
P117 untreated vs AAV.hCRB1 treated	MGC	RHOB	5.22342e-07	-0.325574	0.587	0.72	0.0144986
P117 untreated vs AAV.hCRB1 treated	MGC	TUBB3	5.40587e-07	-0.483289	0.13	0.23	0.0150051
P117 untreated vs AAV.hCRB1 treated	MGC	TUFM	6.15563e-07	-0.359061	0.376	0.513	0.0170862
P117 untreated vs AAV.hCRB1 treated	MGC	MFAP4	6.41322e-07	-0.446912	0.133	0.23	0.0178012
P117 untreated vs AAV.hCRB1 treated	MGC	STAC2	6.80411e-07	-0.398926	0.245	0.36	0.0188862
P117 untreated vs AAV.hCRB1 treated	MGC	PPP2R2B	6.8199e-07	-0.430424	0.144	0.242	0.01893
P117 untreated vs AAV.hCRB1 treated	MGC	TUBB2A	6.95676e-07	-0.346253	0.478	0.601	0.0193099
P117 untreated vs AAV.hCRB1 treated	MGC	EDF1	7.23964e-07	-0.256476	0.737	0.832	0.0200951
P117 untreated vs AAV.hCRB1 treated	MGC	MT-ND6	8.14611e-07	0.440297	0.562	0.498	0.0226112
P117 untreated vs AAV.hCRB1 treated	MGC	RASSF4	8.45325e-07	-0.30624	0.473	0.621	0.0234637
P117 untreated vs AAV.hCRB1 treated	MGC	CRYAB	8.96335e-07	-0.551675	0.595	0.674	0.0248796
P117 untreated vs AAV.hCRB1 treated	MGC	COL2A1	1.02431e-06	0.331692	0.807	0.802	0.0284318
P117 untreated vs AAV.hCRB1 treated	MGC	BCAS2	1.23961e-06	-0.331593	0.265	0.391	0.0344078
P117 untreated vs AAV.hCRB1 treated	MGC	PCBP2	1.28058e-06	0.297487	0.744	0.697	0.0355451
P117 untreated vs AAV.hCRB1 treated	MGC	RLBP1	1.36214e-06	-0.303878	0.821	0.879	0.037809
P117 untreated vs AAV.hCRB1 treated	MGC	MSI2	1.43305e-06	0.380673	0.745	0.71	0.0397773
P117 untreated vs AAV.hCRB1 treated	MGC	RDH11	1.4678e-06	-0.281563	0.369	0.505	0.0407417
P117 untreated vs AAV.hCRB1 treated	MGC	CST3	1.66517e-06	-0.273465	0.662	0.782	0.04622
P117 untreated vs AAV.hCRB2 treated	MGC	PRSS35	1.66981e-30	0.816069	0.895	0.822	4.6349e-26
P117 untreated vs AAV.hCRB2 treated	MGC	HSD17B2	2.14071e-25	1.48651	0.332	0.118	5.94198e-21
P117 untreated vs AAV.hCRB2 treated	MGC	FTH1	5.48056e-24	-0.392844	0.999	1	1.52124e-19
P117 untreated vs AAV.hCRB2 treated	MGC	GAPDH	1.09199e-22	-0.55574	0.993	0.999	3.03103e-18
P117 untreated vs AAV.hCRB2 treated	MGC	RDH10	4.68223e-22	0.631716	0.865	0.809	1.29965e-17
P117 untreated vs AAV.hCRB2 treated	MGC	COL2A1	4.84835e-22	0.722928	0.807	0.712	1.34576e-17
P117 untreated vs AAV.hCRB2 treated	MGC	FRZB	1.34799e-21	-0.593082	0.624	0.806	3.7416e-17
P117 untreated vs AAV.hCRB2 treated	MGC	QDPR	2.04546e-19	-0.715189	0.662	0.822	5.67757e-15
P117 untreated vs AAV.hCRB2 treated	MGC	PTN	1.8518e-18	0.401517	0.981	0.967	5.14004e-14
P117 untreated vs AAV.hCRB2 treated	MGC	ECEL1	1.51893e-17	1.00897	0.216	0.063	4.21608e-13
P117 untreated vs AAV.hCRB2 treated	MGC	DAPL1	8.7125e-15	0.452968	0.933	0.907	2.41833e-10
P117 untreated vs AAV.hCRB2 treated	MGC	LGALS3	1.08798e-14	-0.923893	0.448	0.607	3.01992e-10
P117 untreated vs AAV.hCRB2 treated	MGC	MOXD1	1.21881e-14	-0.686732	0.205	0.38	3.38305e-10
P117 untreated vs AAV.hCRB2 treated	MGC	HOMER3	2.79071e-14	-0.664225	0.25	0.428	7.74617e-10
P117 untreated vs AAV.hCRB2 treated	MGC	CA2	5.05454e-14	-0.560061	0.588	0.755	1.40299e-09
P117 untreated vs AAV.hCRB2 treated	MGC	GPC3	9.95127e-14	0.861919	0.201	0.07	2.76217e-09
P117 untreated vs AAV.hCRB2 treated	MGC	MDK	1.19443e-13	0.728216	0.632	0.521	3.31537e-09
P117 untreated vs AAV.hCRB2 treated	MGC	PRSS56	1.74461e-13	0.963818	0.161	0.046	4.84251e-09
P117 untreated vs AAV.hCRB2 treated	MGC	TSC22D1	3.13291e-13	0.559771	0.772	0.7	8.69602e-09
P117 untreated vs AAV.hCRB2 treated	MGC	TMSB4X	4.81697e-13	0.391744	0.949	0.924	1.33705e-08
P117 untreated vs AAV.hCRB2 treated	MGC	ABCA8	1.17898e-12	-0.642984	0.056	0.165	3.2725e-08
P117 untreated vs AAV.hCRB2 treated	MGC	ASAH1	2.46465e-12	-0.668049	0.422	0.578	6.84114e-08
P117 untreated vs AAV.hCRB2 treated	MGC	GPX3	3.27326e-12	-0.451611	0.535	0.699	9.0856e-08
P117 untreated vs AAV.hCRB2 treated	MGC	BSG	3.20838e-11	-0.414749	0.756	0.869	8.90551e-07
P117 untreated vs AAV.hCRB2 treated	MGC	NAP1L1	4.08774e-11	0.395884	0.937	0.902	1.13463e-06
P117 untreated vs AAV.hCRB2 treated	MGC	DEPP1	8.62338e-11	-0.78159	0.173	0.314	2.39359e-06
P117 untreated vs AAV.hCRB2 treated	MGC	C1orf61	1.64748e-10	-0.464248	0.859	0.879	4.57292e-06
P117 untreated vs AAV.hCRB2 treated	MGC	HLA-B	2.44982e-10	-0.518172	0.324	0.484	6.79995e-06
P117 untreated vs AAV.hCRB2 treated	MGC	HLA-C	6.05719e-10	-0.570473	0.305	0.453	1.68129e-05
P117 untreated vs AAV.hCRB2 treated	MGC	NEAT1	8.56135e-10	-0.470843	0.78	0.864	2.37637e-05
P117 untreated vs AAV.hCRB2 treated	MGC	ADAMTS19	1.1141e-09	0.673038	0.155	0.059	3.09239e-05
P117 untreated vs AAV.hCRB2 treated	MGC	VDAC2	1.12173e-09	-0.380453	0.529	0.667	3.11358e-05
P117 untreated vs AAV.hCRB2 treated	MGC	CRABP1	1.1717e-09	-0.251103	0.999	0.997	3.25229e-05
P117 untreated vs AAV.hCRB2 treated	MGC	TMSB10	1.32819e-09	0.275548	0.937	0.923	3.68666e-05
P117 untreated vs AAV.hCRB2 treated	MGC	UBC	2.80334e-09	-0.271697	0.938	0.96	7.78123e-05
P117 untreated vs AAV.hCRB2 treated	MGC	DKK3	5.18974e-09	-0.279738	0.913	0.944	0.000144052
P117 untreated vs AAV.hCRB2 treated	MGC	NR2F1	9.14873e-09	0.397845	0.859	0.816	0.000253941
P117 untreated vs AAV.hCRB2 treated	MGC	DBI	1.31088e-08	-0.345439	0.914	0.935	0.00036386
P117 untreated vs AAV.hCRB2 treated	MGC	CHPF	1.63984e-08	-0.413974	0.249	0.386	0.00045517
P117 untreated vs AAV.hCRB2 treated	MGC	CMTM8	3.0297e-08	-0.487905	0.113	0.215	0.000840953
P117 untreated vs AAV.hCRB2 treated	MGC	CDKN1A	3.94075e-08	-0.444223	0.248	0.38	0.00109383
P117 untreated vs AAV.hCRB2 treated	MGC	GADD45B	4.13761e-08	-0.357212	0.746	0.838	0.00114848
P117 untreated vs AAV.hCRB2 treated	MGC	ASPH	8.48868e-08	-0.300062	0.683	0.786	0.0023562
P117 untreated vs AAV.hCRB2 treated	MGC	PLAAT3	1.11166e-07	-0.338064	0.47	0.631	0.00308564
P117 untreated vs AAV.hCRB2 treated	MGC	PBXIP1	1.29929e-07	-0.395942	0.236	0.364	0.00360645
P117 untreated vs AAV.hCRB2 treated	MGC	GLUL	1.33835e-07	-0.359664	0.509	0.634	0.00371485
P117 untreated vs AAV.hCRB2 treated	MGC	PTGDS	1.39106e-07	-0.449938	0.768	0.838	0.00386115
P117 untreated vs AAV.hCRB2 treated	MGC	DUSP1	2.03718e-07	-0.332373	0.597	0.726	0.0056546
P117 untreated vs AAV.hCRB2 treated	MGC	PBX1	2.07193e-07	0.49698	0.457	0.357	0.00575106
P117 untreated vs AAV.hCRB2 treated	MGC	CRYM	2.1092e-07	0.313787	0.924	0.884	0.0058545
P117 untreated vs AAV.hCRB2 treated	MGC	FABP7	2.53576e-07	-0.361809	0.913	0.947	0.0070385
P117 untreated vs AAV.hCRB2 treated	MGC	ATP6V0E1	2.57813e-07	-0.280985	0.555	0.686	0.0071561
P117 untreated vs AAV.hCRB2 treated	MGC	HSP90B1	2.59132e-07	0.345365	0.906	0.875	0.00719272
P117 untreated vs AAV.hCRB2 treated	MGC	ATP1A2	2.80864e-07	0.582098	0.268	0.166	0.00779594
P117 untreated vs AAV.hCRB2 treated	MGC	FEZ1	3.72171e-07	-0.36306	0.406	0.529	0.0103303
P117 untreated vs AAV.hCRB2 treated	MGC	RHEB	4.27836e-07	-0.296846	0.594	0.72	0.0118755
P117 untreated vs AAV.hCRB2 treated	MGC	MXRA7	4.63479e-07	-0.32728	0.612	0.726	0.0128648
P117 untreated vs AAV.hCRB2 treated	MGC	NOL3	4.6799e-07	-0.522698	0.221	0.337	0.01299
P117 untreated vs AAV.hCRB2 treated	MGC	MTTP	5.01735e-07	-0.346158	0.344	0.484	0.0139267
P117 untreated vs AAV.hCRB2 treated	MGC	HIST1H2AC	6.0505e-07	-0.523908	0.167	0.27	0.0167944
P117 untreated vs AAV.hCRB2 treated	MGC	FTL	6.29899e-07	-0.262099	0.988	0.993	0.0174841
P117 untreated vs AAV.hCRB2 treated	MGC	AKR1C3	7.13055e-07	-0.421159	0.218	0.333	0.0197923
P117 untreated vs AAV.hCRB2 treated	MGC	FABP5	8.98771e-07	-0.333099	0.76	0.875	0.0249472
P117 untreated vs AAV.hCRB2 treated	MGC	HSPB8	9.70858e-07	-0.41747	0.073	0.149	0.0269481
P117 untreated vs AAV.hCRB2 treated	MGC	DBP	1.04301e-06	-0.364894	0.216	0.333	0.0289508
P117 untreated vs AAV.hCRB2 treated	MGC	OSBPL10	1.50607e-06	-0.321341	0.116	0.208	0.0418039
P117 untreated vs AAV.hCRB2 treated	MGC	SNX10	1.63008e-06	-0.313315	0.444	0.572	0.0452462
P117 untreated vs AAV.hCRB1 treated	Rods	HLA-B	1.20261e-17	-0.853911	0.229	0.418	3.33809e-13
P117 untreated vs AAV.hCRB1 treated	Rods	HLA-A	1.94212e-15	-0.709455	0.325	0.503	5.39074e-11
P117 untreated vs AAV.hCRB1 treated	Rods	HLA-C	3.59157e-15	-0.68964	0.266	0.444	9.96911e-11
P117 untreated vs AAV.hCRB1 treated	Rods	ROM1	5.76003e-15	-0.27587	0.97	0.984	1.59881e-10
P117 untreated vs AAV.hCRB1 treated	Rods	B2M	3.50622e-14	-0.478377	0.667	0.793	9.73221e-10
P117 untreated vs AAV.hCRB1 treated	Rods	CHCHD2	1.4609e-13	0.644156	0.482	0.313	4.05501e-09
P117 untreated vs AAV.hCRB1 treated	Rods	CPE	1.07524e-11	-0.263122	0.94	0.961	2.98453e-07
P117 untreated vs AAV.hCRB1 treated	Rods	PLEKHB1	3.32024e-11	-0.381588	0.701	0.818	9.216e-07
P117 untreated vs AAV.hCRB1 treated	Rods	CCKBR	4.03313e-11	-0.502933	0.365	0.526	1.11948e-06
P117 untreated vs AAV.hCRB1 treated	Rods	CKB	2.87381e-10	-0.256634	0.945	0.973	7.97683e-06
P117 untreated vs AAV.hCRB1 treated	Rods	FTH1	3.51532e-10	-0.279477	0.994	0.998	9.75747e-06
P117 untreated vs AAV.hCRB1 treated	Rods	ALDH2	6.13577e-10	-0.481765	0.307	0.465	1.70311e-05
P117 untreated vs AAV.hCRB1 treated	Rods	HIST1H4C	7.57231e-10	-0.31786	0.764	0.842	2.10185e-05
P117 untreated vs AAV.hCRB1 treated	Rods	VTN	9.1445e-10	-0.432666	0.361	0.527	2.53824e-05
P117 untreated vs AAV.hCRB1 treated	Rods	YBX3	2.00258e-09	-0.288697	0.835	0.897	5.55857e-05
P117 untreated vs AAV.hCRB1 treated	Rods	NXNL1	2.24819e-09	-0.470559	0.28	0.423	6.2403e-05
P117 untreated vs AAV.hCRB1 treated	Rods	SAG	2.47483e-09	-0.399918	0.713	0.809	6.86939e-05
P117 untreated vs AAV.hCRB1 treated	Rods	SMIM40	4.21934e-09	-0.381235	0.573	0.695	0.000117116
P117 untreated vs AAV.hCRB1 treated	Rods	RPP25	1.26665e-08	-0.452114	0.147	0.264	0.000351584
P117 untreated vs AAV.hCRB1 treated	Rods	COPE	4.14312e-08	-0.392343	0.403	0.548	0.00115
P117 untreated vs AAV.hCRB1 treated	Rods	AIG1	7.04112e-08	-0.371117	0.363	0.497	0.0019544
P117 untreated vs AAV.hCRB1 treated	Rods	KCNV2	7.24384e-08	-0.261694	0.804	0.88	0.00201067
P117 untreated vs AAV.hCRB1 treated	Rods	TUBA1A	8.3696e-08	-0.384892	0.692	0.788	0.00232315
P117 untreated vs AAV.hCRB1 treated	Rods	ARHGAP1	8.4089e-08	-0.378921	0.117	0.218	0.00233406
P117 untreated vs AAV.hCRB1 treated	Rods	C1QTNF4	9.87082e-08	-0.442541	0.175	0.292	0.00273984
P117 untreated vs AAV.hCRB1 treated	Rods	AL391650.1	1.21049e-07	-0.36669	0.495	0.63	0.00335995
P117 untreated vs AAV.hCRB1 treated	Rods	TUBA1B	1.43538e-07	-0.285939	0.787	0.873	0.00398418
P117 untreated vs AAV.hCRB1 treated	Rods	CNGA1	1.71699e-07	-0.534868	0.139	0.238	0.00476584
P117 untreated vs AAV.hCRB1 treated	Rods	AC055733.2	3.46358e-07	-0.333432	0.485	0.613	0.00961386
P117 untreated vs AAV.hCRB1 treated	Rods	PODXL2	4.32982e-07	-0.456922	0.259	0.378	0.0120183
P117 untreated vs AAV.hCRB1 treated	Rods	H2AFJ	5.97547e-07	-0.32117	0.363	0.503	0.0165861
P117 untreated vs AAV.hCRB1 treated	Rods	P4HTM	7.69461e-07	-0.356761	0.255	0.379	0.0213579
P117 untreated vs AAV.hCRB1 treated	Rods	BTBD8	7.79667e-07	-0.433607	0.237	0.346	0.0216412
P117 untreated vs AAV.hCRB1 treated	Rods	MPP4	8.49578e-07	-0.284713	0.331	0.457	0.0235817
P117 untreated vs AAV.hCRB1 treated	Rods	SPTBN1	1.08473e-06	-0.273151	0.729	0.819	0.0301089
P117 untreated vs AAV.hCRB1 treated	Rods	SRPK1	1.79366e-06	-0.350216	0.304	0.424	0.0497867

## Sheet: GO P117
Selected gene ontology (GO) terms P117 untreated vs AAV.hCRB1 treated in MGCs
	source	term_name	term_id	adjusted_p_value	negative_log10_of_adjusted_p_value	term_size	query_size	intersection_size	effective_domain_size	intersections
AAV.hCRB1 in MGC	GO:CC	Extracellular exosome	GO:0070062	6.17637e-07	6.20927	2110	34	17	21698	GAPDH,FTH1,APOE,TUBA1A,BASP1,UBC,TF,PTGDS,CA2,PLD3,QDPR,COL18A1,RHOB,TUFM,TUBB2A,CRYAB,PCBP2
AAV.hCRB1 in MGC	GO:CC	Extracellular space	GO:0005615	2.12105e-06	5.67345	3364	34	20	21698	FRZB,GAPDH,FTH1,APOE,TUBA1A,BASP1,UBC,TF,PTGDS,METRN,CA2,PLD3,QDPR,COL18A1,RHOB,TUFM,TUBB2A,CRYAB,COL2A1,PCBP2
AAV.hCRB1 in MGC	GO:CC	Vesicle	GO:0031982	0.00107785	2.96744	3957	28	16	21698	GAPDH,FTH1,APOE,TUBA1A,BASP1,UBC,TF,PTGDS,NAP1L1,CA2,PLD3,QDPR,COL18A1,RHOB,TUFM,TUBB2A
AAV.hCRB1 in MGC	GO:CC	Endoplasmic reticulum lumen	GO:0005788	0.0448684	1.34806	310	38	5	21698	APOE,TF,COL18A1,COL2A1,CST3
AAV.hCRB1 in MGC	REAC	Selective autophagy	REAC:R-HSA-9663891	0.0150192	1.82335	80	28	4	10770	TUBA1A,UBC,TUBB2B,TUBB2A
AAV.hCRB1 in MGC	GO:MF	Guanyl ribonucleotide binding	GO:0032561	0.00650832	2.18653	406	28	6	20183	TUBA1A,PDE6H,TUBB2B,RHOB,TUFM,TUBB2A
AAV.hCRB1 in MGC	GO:BP	Iron ion transport	GO:0006826	0.00828298	2.08181	56	13	3	21100	FTH1,TTYH1,TF
AAV.hCRB1 in MGC	GO:BP	Cell differentiation	GO:0030154	0.0409059	1.38821	4160	29	16	21100	FRZB,APOE,BASP1,BEX1,NR2F1,TF,PLAAT3,METRN,FEZ1,NAP1L1,PLD3,COL18A1,TUBB2B,RHOB,TUBB2A,EDF1
Selected GO terms P117 untreated vs AAV.hCRB2 treated in MGCs
AAV.hCRB2 in MGC	GO:CC	Extracellular exosome	GO:0070062	1.79701e-05	4.74545	2110	45	18	21698	FTH1,GAPDH,QDPR,LGALS3,CA2,ASAH1,GPX3,BSG,HLA-B,UBC,DBI,GLUL,PTGDS,CRYM,HSP90B1,RHEB,FTL,FABP5
AAV.hCRB2 in MGC	GO:CC	Extracellular space	GO:0005615	3.78777e-05	4.42162	3364	45	22	21698	FTH1,GAPDH,COL2A1,FRZB,QDPR,PTN,LGALS3,CA2,ASAH1,GPX3,BSG,HLA-B,UBC,DKK3,DBI,GLUL,PTGDS,CRYM,HSP90B1,RHEB,FTL,FABP5
AAV.hCRB2 in MGC	GO:CC	Endoplasmic reticulum	GO:0005783	0.000117674	3.92932	2015	47	17	21698	HSD17B2,RDH10,COL2A1,PTN,ABCA8,BSG,HLA-B,UBC,DBI,ASPH,PLAAT3,GLUL,PTGDS,HSP90B1,RHEB,MXRA7,SNX10
AAV.hCRB2 in MGC	GO:CC	Vesicle	GO:0031982	0.000390237	3.40867	3957	47	23	21698	FTH1,GAPDH,QDPR,LGALS3,CA2,TMSB4X,ASAH1,GPX3,BSG,NAP1L1,HLA-B,VDAC2,UBC,DBI,GLUL,PTGDS,CRYM,ATP6V0E1,HSP90B1,RHEB,FTL,FABP5,SNX10
AAV.hCRB2 in MGC	GO:CC	Cytoplasm	GO:0005737	0.00137416	2.86196	12241	47	41	21698	HSD17B2,FTH1,GAPDH,RDH10,COL2A1,FRZB,QDPR,PTN,LGALS3,CA2,MDK,TSC22D1,TMSB4X,ABCA8,ASAH1,BSG,NAP1L1,HLA-B,VDAC2,CRABP1,TMSB10,UBC,NR2F1,DBI,GADD45B,ASPH,PLAAT3,GLUL,PTGDS,DUSP1,CRYM,FABP7,ATP6V0E1,HSP90B1,FEZ1,RHEB,MXRA7,FTL,FABP5,HSPB8,SNX10
AAV.hCRB2 in MGC	GO:CC	Endoplasmic reticulum membrane	GO:0005789	0.0124723	1.90405	1147	42	10	21698	HSD17B2,RDH10,BSG,HLA-B,UBC,ASPH,PLAAT3,PTGDS,HSP90B1,RHEB
AAV.hCRB2 in MGC	GO:CC	Secretory vesicle	GO:0099503	0.0142386	1.84653	1031	47	10	21698	FTH1,LGALS3,TMSB4X,ASAH1,BSG,HLA-B,VDAC2,FTL,FABP5,SNX10
AAV.hCRB2 in MGC	GO:BP	Maintenance of location in cell	GO:0051651	0.0114448	1.94139	222	44	6	21100	FTH1,TMSB4X,TMSB10,ASPH,HSP90B1,FTL
AAV.hCRB2 in MGC	GO:MF	Fatty acid binding	GO:0005504	0.00184189	2.73474	48	45	4	20183	CRABP1,PTGDS,FABP7,FABP5
AAV.hCRB2 in MGC	GO:BP	Epithelium development	GO:0060429	0.0114835	1.93993	1180	20	8	21100	RDH10,COL2A1,FRZB,LGALS3,CA2,MDK,ASAH1,BSG
Selected GO terms P117 untreated vs AAV.hCRB1 treated in Rods
AAV.hCRB1 in Rods	REAC	Endosomal/Vacuolar pathway	REAC:R-HSA-1236977	0.000866976	3.06199	11	3	2	10770	HLA-A,B2M
AAV.hCRB1 in Rods	GO:CC	Extracellular exosome	GO:0070062	0.00258408	2.58769	2110	18	9	21698	HLA-A,B2M,CPE,CKB,FTH1,VTN,TUBA1A,H2AFJ,SPTBN1
AAV.hCRB1 in Rods	GO:CC	ER to Golgi transport vesicle membrane	GO:0012507	0.00319281	2.49583	57	3	2	21698	HLA-A,B2M
AAV.hCRB1 in Rods	GO:CC	Transport vesicle	GO:0030133	0.00412328	2.38476	409	4	3	21698	HLA-A,B2M,CPE
AAV.hCRB1 in Rods	GO:BP	Antigen processing and presentation of endogenous peptide antigen via MHC class I	GO:0019885	0.0015454	2.81096	13	3	2	21100	HLA-A,B2M
AAV.hCRB1 in Rods	GO:BP	Detection of light stimulus	GO:0009583	0.0072914	2.13719	67	11	3	21100	ROM1,PLEKHB1,SAG

## Sheet: DEG P116
Differential expressed genes (DEG) P116 untreated vs AAV.hCRB treated with p_val_adj < 0,05
Treatment	Cell type	Gene	p_val	avg_log2FC	P116-GFP	P116-CRB	p_val_adj
P116 untreated vs AAV.hCRB1 treated	MGC	PRSS35	1.17833e-17	-1.22884	0.82	0.927	3.27068e-13
P116 untreated vs AAV.hCRB1 treated	MGC	LGALS3	1.47508e-15	1.06745	0.942	0.78	4.09438e-11
P116 untreated vs AAV.hCRB1 treated	MGC	QDPR	1.33188e-11	0.795685	0.953	0.865	3.69691e-07
P116 untreated vs AAV.hCRB1 treated	MGC	NUDT4	3.52287e-11	-0.73118	0.831	0.934	9.77843e-07
P116 untreated vs AAV.hCRB1 treated	MGC	CP	6.39494e-10	0.691958	0.93	0.745	1.77504e-05
P116 untreated vs AAV.hCRB1 treated	MGC	CRYM	1.02461e-08	-0.569463	0.959	0.981	0.000284402
P116 untreated vs AAV.hCRB1 treated	MGC	GPC3	2.4565e-08	-0.990392	0.023	0.212	0.000681851
P116 untreated vs AAV.hCRB1 treated	MGC	HSD17B2	2.6541e-08	-1.40047	0.041	0.239	0.000736698
P116 untreated vs AAV.hCRB1 treated	MGC	TFPI	3.74967e-08	0.741785	0.192	0.035	0.0010408
P116 untreated vs AAV.hCRB1 treated	MGC	PRSS56	4.46192e-08	-1.91117	0.058	0.255	0.00123849
P116 untreated vs AAV.hCRB1 treated	MGC	RDH10	4.33825e-07	-0.577388	0.86	0.911	0.0120417
P116 untreated vs AAV.hCRB1 treated	MGC	BTG2	5.89193e-07	0.650703	0.913	0.861	0.0163542
P116 untreated vs AAV.hCRB1 treated	MGC	ECEL1	7.15828e-07	-1.29727	0.116	0.305	0.0198692
P116 untreated vs AAV.hCRB1 treated	MGC	CCNL1	1.06278e-06	0.610861	0.674	0.467	0.0294997
P116 untreated vs AAV.hCRB2 treated	MGC	NRN1	3.19152e-09	1.30099	0.494	0.164	8.85871e-05
P116 untreated vs AAV.hCRB2 treated	MGC	GPM6B	4.71956e-09	-0.581132	0.965	1	0.000131001
P116 untreated vs AAV.hCRB2 treated	MGC	CRYM	6.32034e-09	-0.675647	0.959	1	0.000175434
P116 untreated vs AAV.hCRB2 treated	MGC	PMEPA1	1.4181e-08	-1.00096	0.738	0.869	0.000393621
P116 untreated vs AAV.hCRB2 treated	MGC	DBI	5.31245e-08	-0.735733	0.965	0.975	0.00147458
P116 untreated vs AAV.hCRB2 treated	MGC	LUM	9.21655e-08	-1.09207	0.198	0.475	0.00255824
P116 untreated vs AAV.hCRB2 treated	MGC	SCRG1	1.32199e-07	-1.12725	0.198	0.467	0.00366944
P116 untreated vs AAV.hCRB2 treated	MGC	RPL10	1.89532e-07	0.342907	1	1	0.00526083
P116 untreated vs AAV.hCRB2 treated	MGC	S100A6	3.40268e-07	-1.22036	0.209	0.492	0.00944483
P116 untreated vs AAV.hCRB2 treated	MGC	PRSS35	4.88008e-07	-0.880671	0.82	0.918	0.0135456
P116 untreated vs AAV.hCRB2 treated	MGC	NPVF	5.60632e-07	-1.93607	0.174	0.418	0.0155615
P116 untreated vs AAV.hCRB2 treated	MGC	TF	8.24537e-07	-0.55022	0.994	1	0.0228867
P116 untreated vs AAV.hCRB2 treated	MGC	CEBPD	8.68541e-07	0.875426	0.872	0.77	0.0241081
P116 untreated vs AAV.hCRB2 treated	MGC	RPL5	1.61459e-06	0.406693	1	1	0.0448162
P116 untreated vs AAV.hCRB2 treated	Rods	FTH1	2.93497e-07	-0.303088	0.998	1	0.0081466
P116 untreated vs AAV.hCRB2 treated	Rods	GADD45G	7.98293e-07	0.627006	0.703	0.523	0.0221582
P116 untreated vs AAV.hCRB1 treated	Rods	HLA-A	3.88965e-13	1.34467	0.494	0.214	1.07965e-08
P116 untreated vs AAV.hCRB1 treated	Rods	B2M	2.30429e-11	1.08497	0.707	0.48	6.39602e-07
P116 untreated vs AAV.hCRB1 treated	Rods	LDHA	2.27865e-10	0.64388	0.808	0.577	6.32484e-06
P116 untreated vs AAV.hCRB1 treated	Rods	HLA-B	2.83829e-10	1.26711	0.397	0.153	7.87824e-06
P116 untreated vs AAV.hCRB1 treated	Rods	RCVRN	1.05312e-09	0.372449	0.998	0.995	2.92314e-05
P116 untreated vs AAV.hCRB1 treated	Rods	PSIP1	6.16398e-09	0.483529	0.937	0.878	0.000171094
P116 untreated vs AAV.hCRB1 treated	Rods	CABP5	3.73097e-08	0.4843	0.909	0.801	0.00103561
P116 untreated vs AAV.hCRB1 treated	Rods	HLA-C	1.89936e-07	0.787099	0.485	0.26	0.00527206
P116 untreated vs AAV.hCRB1 treated	Rods	ARHGAP29	6.19861e-07	0.815329	0.325	0.133	0.0172055

## Sheet: GO P116
Selected gene ontology (GO) terms P116 untreated vs AAV.hCRB1 treated in MGCs
	source	term_name	term_id	adjusted_p_value	negative_log10_of_adjusted_p_value	term_size	query_size	intersection_size	effective_domain_size	intersections
AAV.hCRB1 in MGC	GO:CC	Extracellular exosome	GO:0070062	0.0469779	1.32811	2110	8	5	21698	LGALS3,QDPR,CP,CRYM,BTG2
AAV.hCRB1 in MGC	GO:MF	Oxidoreductase activity	GO:0016491	0.00671734	2.1728	755	11	5	20183	QDPR,CP,CRYM,RDH10,HSD17B2
Selected GO terms P116 untreated vs AAV.hCRB2 treated in MGCs
	source	term_name	term_id	adjusted_p_value	negative_log10_of_adjusted_p_value	term_size	query_size	intersection_size	effective_domain_size	intersections
AAV.hCRB2 in MGC	GO:CC	Extracellular region	GO:0005576	0.00541486	2.26641	4315	14	10	21698	CRYM,DBI,PRSS35,TF,RPL5,NRN1,LUM,SCRG1,S100A6,NPVF
Selected GO terms P116 untreated vs AAV.hCRB1 treated in Rods
	source	term_name	term_id	adjusted_p_value	negative_log10_of_adjusted_p_value	term_size	query_size	intersection_size	effective_domain_size	intersections
AAV.hCRB1 in Rods	REAC	Endosomal/Vacuolar pathway	REAC:R-HSA-1236977	0.00173413	2.76092	11	5	2	10770	B2M,HLA-B
AAV.hCRB1 in Rods	GO:CC	Phagocytic vesicle membrane	GO:0030670	0.0333472	1.47694	77	6	2	21698	B2M,HLA-B
AAV.hCRB1 in Rods	GO:CC	Recycling endosome membrane	GO:0055038	0.0486599	1.31283	93	6	2	21698	B2M,HLA-B
AAV.hCRB1 in Rods	GO:BP	Antigen processing and presentation of endogenous peptide antigen via MHC class I	GO:0019885	0.00477172	2.32133	13	6	2	21100	B2M,HLA-B
